# Supplementary material for: catena-Poly[oxidanium [tris{μ-[amino(iminio)methyl]phosphonato}zincate(II)]]
Source: IUCrdata. 2022 Mar 10;7(Pt 3):x220247. doi: 10.1107/S2414314622002474 (PMC9462010; doi:10.1107/S2414314622002474)
Supplement: Supplementary file 1 [file x-07-x220247-sup1.cif]

##############################################################################
#                                                                            #
# This CIF contains the data for a data article accepted for                 #
# publication in IUCrData. It conforms to the requirements of                #
# Notes for Authors for IUCrData, and has been                               #
# peer reviewed under the auspices of IUCrData.                              #
#                                                                            #
# Full details of the Crystallographic Information File format               #
# are given in the paper "The Crystallographic Information File (CIF):       #
# a New Standard Archive File for Crystallography" by S. R. Hall, F. H.      #
# Allen and I. D. Brown [Acta Cryst. (1991), A47, 655-685].                  #
#                                                                            #
# The current version of the core CIF dictionary is obtainable from          #
# ftp://ftp.iucr.org/pub/cif_core.dic.                                       #
#                                                                            #
# Software is freely available for graphical display of the structure(s)     #
# in this CIF. For information consult the CIF software page                 #
# http://www.iucr.org/resources/cif/software.                                #
#                                                                            #
# This file may be used for bona fide research purposes within the           #
# scientific community so long as proper attribution is given to the data    # 
# article from which it was obtained.                                        #
#                                                                            #
##############################################################################
data_I
_audit_creation_method
;
Olex2 1.3
(compiled 2020.11.12 svn.r5f609507 for OlexSys, GUI svn.r6226)
;
_journal_date_recd_electronic     2022-02-15
_journal_date_accepted     2022-03-03
_journal_name_full     'IUCrData'
_journal_year     2022
_journal_volume     7
_journal_issue      3
_journal_page_first     0
_journal_page_last     0
_journal_paper_category     HM
_journal_paper_doi     10.1107/S2414314622002474
_journal_coeditor_code     TK4074
_publ_contact_author_name     'Konstantinos D. Demadis'
_publ_contact_author_address
;
Crystal Engineering, Growth and Design Laboratory, Department of Chemistry,
University of Crete, Voutes Campus, Crete, GR-71003,
Greece
;
_publ_contact_author_email     'demadis@uoc.gr'
_publ_contact_author_fax     ?
_publ_contact_author_phone     ?
_publ_section_title
;
<i>catena</i>-Poly[oxidanium
[tris{\m-[amino(iminio)methyl]phosphonato}zincate(II)]]
;
loop_
    _publ_author_name
    _publ_author_footnote
    _publ_author_address
    'Chachlaki, Elpiniki' .
;
Crystal Engineering, Growth and Design Laboratory, Department of Chemistry,
University of Crete, Voutes Campus, Crete, GR-71003,
Greece
;
    'Choquesillo-Lazarte, Duane' .
;
Laboratorio de Estudios Cristalogr\'aficos, IACT, CSIC-Universidad de Granada,
Granada-18100, Spain
;
    'Demadis, Konstantinos D.' .
;
Crystal Engineering, Growth and Design Laboratory, Department of Chemistry,
University of Crete, Voutes Campus, Crete, GR-71003,
Greece
;
_publ_section_synopsis
;
The crystal structure of the anionic zinc--[amino(iminio)methyl]phosphonate
one-dimensional coordination polymer, Zn-AIMP, is described.
;
_chemical_name_systematic
;
<i>catena</i>-Poly[oxidanium
[tris{\m-[amino(iminio)methyl]phosphonato}zincate(II)]]
;
_chemical_name_common     ?
_chemical_formula_moiety     'H3 O1 +, C3 H12 N6 O9 P3 Zn1 -'
_chemical_formula_sum     'C3 H15 N6 O10 P3 Zn'
_chemical_formula_iupac     '(H3 O) [Zn (C H4 N2 P O)3]'
_chemical_formula_weight     453.49
_chemical_melting_point     ?
_space_group_crystal_system     hexagonal
_space_group_name_H-M_alt     'P 63/m'
_space_group_name_Hall     '-P 6c'
loop_
    _space_group_symop_operation_xyz
    'x, y, z'
    'x-y, x, z+1/2'
    '-y, x-y, z'
    '-x, -y, z+1/2'
    '-x+y, -x, z'
    'y, -x+y, z+1/2'
    '-x, -y, -z'
    '-x+y, -x, -z-1/2'
    'y, -x+y, -z'
    'x, y, -z-1/2'
    'x-y, x, -z'
    '-y, x-y, -z-1/2'
_cell_length_a     9.5157(15)
_cell_length_b     9.5157(15)
_cell_length_c     9.4946(8)
_cell_angle_alpha     90
_cell_angle_beta     90
_cell_angle_gamma     120
_cell_volume     744.5(2)
_cell_formula_units_Z     2
_cell_measurement_reflns_used     1652
_cell_measurement_theta_min     3.386
_cell_measurement_theta_max     21.338
_cell_measurement_temperature     298(2)
_exptl_crystal_description     prism
_exptl_crystal_colour     colourless
_exptl_crystal_size_max     0.12
_exptl_crystal_size_mid     0.11
_exptl_crystal_size_min     0.09
_exptl_crystal_density_diffrn     2.023
_exptl_crystal_density_meas     ?
_exptl_crystal_density_method     ?
_exptl_crystal_F_000     460
_exptl_absorpt_coefficient_mu     1.061
_exptl_absorpt_correction_type     multi-scan
_exptl_absorpt_process_details
;
(SADABS; Bruker, 201)
;
_exptl_absorpt_correction_T_min     0.6840
_exptl_absorpt_correction_T_max     0.7446
_diffrn_ambient_temperature     298(2)
_diffrn_source     'high brilliance microfocus sealed tube'
_diffrn_source_power     0.044
_diffrn_source_voltage     50.0
_diffrn_source_current     0.88
_diffrn_radiation_type     AgK\a
_diffrn_radiation_wavelength     0.56086
_diffrn_measurement_device_type     'Bruker D8 Venture'
_diffrn_measurement_method     '\f and \w scans'
_diffrn_detector_area_resol_mean     ?
_diffrn_reflns_number     6814
_diffrn_reflns_av_R_equivalents     0.0616
_diffrn_reflns_av_unetI/netI     0.0251
_diffrn_reflns_theta_min     2.583
_diffrn_reflns_theta_max     21.338
_diffrn_reflns_theta_full     19.665
_diffrn_measured_fraction_theta_max     0.997
_diffrn_measured_fraction_theta_full     0.998
_diffrn_reflns_limit_h_min     -12
_diffrn_reflns_limit_h_max     12
_diffrn_reflns_limit_k_min     -12
_diffrn_reflns_limit_k_max     10
_diffrn_reflns_limit_l_min     -12
_diffrn_reflns_limit_l_max     12
_diffrn_standards_number     0
_refine_special_details
;
All hydrogen atoms were located in difference Fourier maps and
included as fixed contributions riding on attached atoms with isotropic
thermal displacement parameters 1.2 or 1.5 times those of the respective
carrier atom.
;
_reflns_number_total     608
_reflns_number_gt     534
_reflns_threshold_expression     'I > 2\s(I)'
_refine_ls_structure_factor_coef     Fsqd
_refine_ls_matrix_type     full
_refine_ls_R_factor_all     0.0344
_refine_ls_R_factor_gt     0.0273
_refine_ls_wR_factor_gt     0.0660
_refine_ls_wR_factor_ref     0.0719
_refine_ls_goodness_of_fit_ref     1.128
_refine_ls_restrained_S_all     1.173
_refine_ls_number_reflns     608
_refine_ls_number_parameters     43
_refine_ls_number_restraints     1
_refine_ls_hydrogen_treatment     mixed
_refine_ls_weighting_scheme     calc
_refine_ls_weighting_details
              'w=1/[\s^2^(Fo^2^)+(0.0321P)^2^+0.6811P] where P=(Fo^2^+2Fc^2^)/3'
_atom_sites_solution_hydrogens     mixed
_atom_sites_solution_primary     ?
_atom_sites_solution_secondary     ?
_refine_ls_shift/su_max     0.000
_refine_ls_shift/su_mean     0.000
_refine_diff_density_max     0.279
_refine_diff_density_min     -0.497
_refine_ls_extinction_method     none
_refine_ls_extinction_coef     .
loop_
    _atom_type_symbol
    _atom_type_description
    _atom_type_scat_dispersion_real
    _atom_type_scat_dispersion_imag
    _atom_type_scat_source
    'C' 'C' 0.0013 0.0009
                         'International Tables Vol C Tables 4.2.6.8 and 6.1.1.4'
    'H' 'H' 0.0000 0.0000
                         'International Tables Vol C Tables 4.2.6.8 and 6.1.1.4'
    'N' 'N' 0.0030 0.0020
                         'International Tables Vol C Tables 4.2.6.8 and 6.1.1.4'
    'O' 'O' 0.0058 0.0036
                         'International Tables Vol C Tables 4.2.6.8 and 6.1.1.4'
    'P' 'P' 0.0671 0.0586
                         'International Tables Vol C Tables 4.2.6.8 and 6.1.1.4'
    'Zn' 'Zn' 0.3285 0.9429
                         'International Tables Vol C Tables 4.2.6.8 and 6.1.1.4'
_computing_data_collection
;
APEX3 (Bruker, 2019)
;
_computing_cell_refinement
;
SAINT (Bruker, 2019)
;
_computing_data_reduction
;
SAINT (Bruker, 2019)
;
_computing_structure_solution
;
SHELXT (Sheldrick, 2015<i>a</i>)
;
_computing_structure_refinement
;
SHELXL (Sheldrick, 2015<i>b</i>)
;
_computing_molecular_graphics
;
<i>OLEX2</i> (Dolomanov <i>et al.</i>,  2009)
;
_computing_publication_material
;
<i>OLEX2</i> (Dolomanov <i>et al.</i>,  2009)
;
loop_
    _atom_site_type_symbol
    _atom_site_label
    _atom_site_fract_x
    _atom_site_fract_y
    _atom_site_fract_z
    _atom_site_U_iso_or_equiv
    _atom_site_adp_type
    _atom_site_calc_flag
    _atom_site_occupancy
    _atom_site_disorder_assembly
    _atom_site_disorder_group
    Zn Zn1 0.000000 0.000000 -0.500000 0.01420(19) Uani d 1 . .
    P P1 -0.00820(9) 0.24927(9) -0.750000 0.0108(2) Uani d 1 . .
    O O2 -0.0548(3) 0.3813(3) -0.750000 0.0223(5) Uani d 1 . .
    O O1 -0.05380(19) 0.1544(2) -0.61573(16) 0.0187(4) Uani d 1 . .
    N N1 0.2927(3) 0.4198(3) -0.6296(2) 0.0256(5) Uani d 1 . .
    H H1A 0.395890 0.485001 -0.628272 0.031 Uiso calc 1 . .
    H H1B 0.239885 0.386350 -0.551784 0.031 Uiso calc 1 . .
    C C1 0.2161(4) 0.3713(4) -0.750000 0.0148(6) Uani d 1 . .
    O O3 -0.333333 0.333333 -0.8104(8) 0.0351(16) Uani d 0.5 . .
    H H3 -0.238480 0.340450 -0.762355 0.15(4) Uiso d 0.5 . .
loop_
    _atom_site_aniso_label
    _atom_site_aniso_U_11
    _atom_site_aniso_U_22
    _atom_site_aniso_U_33
    _atom_site_aniso_U_12
    _atom_site_aniso_U_13
    _atom_site_aniso_U_23
    Zn1 0.0155(2) 0.0155(2) 0.0115(3) 0.00776(12) 0.000 0.000
    P1 0.0106(4) 0.0102(4) 0.0112(4) 0.0049(3) 0.000 0.000
    O2 0.0176(12) 0.0148(12) 0.0367(14) 0.0096(10) 0.000 0.000
    O1 0.0184(8) 0.0226(9) 0.0144(8) 0.0099(7) 0.0019(6) 0.0064(6)
    N1 0.0158(10) 0.0259(11) 0.0232(11) 0.0015(9) -0.0035(8) 0.0017(8)
    C1 0.0121(14) 0.0104(14) 0.0220(15) 0.0057(12) 0.000 0.000
    O3 0.0222(19) 0.0222(19) 0.061(4) 0.0111(10) 0.000 0.000
_geom_special_details
;
 All esds (except the esd in the dihedral angle between two l.s. planes)
 are estimated using the full covariance matrix.  The cell esds are taken
 into account individually in the estimation of esds in distances, angles
 and torsion angles; correlations between esds in cell parameters are only
 used when they are defined by crystal symmetry.  An approximate (isotropic)
 treatment of cell esds is used for estimating esds involving l.s. planes.
;
loop_
    _geom_bond_atom_site_label_1
    _geom_bond_atom_site_label_2
    _geom_bond_site_symmetry_2
    _geom_bond_distance
    _geom_bond_publ_flag
    Zn1 O1 9_554 2.0927(16) ?
    Zn1 O1 5 2.0927(16) ?
    Zn1 O1 7_554 2.0927(16) ?
    Zn1 O1 . 2.0927(16) ?
    Zn1 O1 3 2.0927(16) ?
    Zn1 O1 11_554 2.0927(16) ?
    P1 O2 . 1.527(2) ?
    P1 O1 10_554 1.4957(15) ?
    P1 O1 . 1.4957(15) ?
    P1 C1 . 1.851(3) ?
    N1 H1A . 0.8600 ?
    N1 H1B . 0.8600 ?
    N1 C1 . 1.310(3) ?
    O3 O3 8_454 1.147(15) ?
    O3 H3 . 0.9830 ?
loop_
    _geom_angle_atom_site_label_1
    _geom_angle_atom_site_label_2
    _geom_angle_atom_site_label_3
    _geom_angle_site_symmetry_1
    _geom_angle_site_symmetry_3
    _geom_angle
    _geom_angle_publ_flag
    O1 Zn1 O1 9_554 . 85.04(6) ?
    O1 Zn1 O1 3 7_554 85.04(6) ?
    O1 Zn1 O1 3 5 94.96(6) ?
    O1 Zn1 O1 9_554 3 180.0 ?
    O1 Zn1 O1 9_554 5 85.04(6) ?
    O1 Zn1 O1 . 3 94.96(6) ?
    O1 Zn1 O1 . 7_554 180.0 ?
    O1 Zn1 O1 9_554 11_554 94.96(6) ?
    O1 Zn1 O1 11_554 7_554 94.96(6) ?
    O1 Zn1 O1 . 11_554 85.04(6) ?
    O1 Zn1 O1 . 5 94.96(6) ?
    O1 Zn1 O1 3 11_554 85.04(6) ?
    O1 Zn1 O1 11_554 5 180.0 ?
    O1 Zn1 O1 9_554 7_554 94.96(6) ?
    O1 Zn1 O1 7_554 5 85.04(6) ?
    O2 P1 C1 . . 101.65(14) ?
    O1 P1 O2 10_554 . 112.38(8) ?
    O1 P1 O2 . . 112.38(8) ?
    O1 P1 O1 10_554 . 116.94(14) ?
    O1 P1 C1 10_554 . 105.92(8) ?
    O1 P1 C1 . . 105.92(8) ?
    P1 O1 Zn1 . . 140.57(10) ?
    H1A N1 H1B . . 120.0 ?
    C1 N1 H1A . . 120.0 ?
    C1 N1 H1B . . 120.0 ?
    N1 C1 P1 . . 119.02(15) ?
    N1 C1 P1 10_554 . 119.02(15) ?
    N1 C1 N1 . 10_554 121.6(3) ?
    O3 O3 H3 8_454 . 62.3 ?
loop_
    _geom_torsion_atom_site_label_1
    _geom_torsion_atom_site_label_2
    _geom_torsion_atom_site_label_3
    _geom_torsion_atom_site_label_4
    _geom_torsion_site_symmetry_1
    _geom_torsion_site_symmetry_2
    _geom_torsion_site_symmetry_3
    _geom_torsion_site_symmetry_4
    _geom_torsion
    _geom_torsion_publ_flag
    O2 P1 O1 Zn1 . . . . -161.51(15) ?
    O2 P1 C1 N1 . . . . 86.8(2) ?
    O2 P1 C1 N1 . . . 10_554 -86.8(2) ?
    O1 P1 O1 Zn1 10_554 . . . 66.3(2) ?
    O1 P1 C1 N1 10_554 . . . -155.6(2) ?
    O1 P1 C1 N1 . . . 10_554 155.6(2) ?
    O1 P1 C1 N1 10_554 . . 10_554 30.8(3) ?
    O1 P1 C1 N1 . . . . -30.8(3) ?
    C1 P1 O1 Zn1 . . . . -51.35(19) ?
loop_
    _geom_hbond_atom_site_label_D
    _geom_hbond_atom_site_label_H
    _geom_hbond_atom_site_label_A
    _geom_hbond_site_symmetry_A
    _geom_hbond_distance_DH
    _geom_hbond_distance_HA
    _geom_hbond_distance_DA
    _geom_hbond_angle_DHA
    _geom_hbond_publ_flag
    N1 H1A O2 3_665 0.86 2.19 2.925(3) 143 yes
    N1 H1B O1 9_554 0.86 2.16 2.926(3) 147 yes
    O3 H3 O2 . 0.98 1.59 2.520(3) 155 yes
_shelx_space_group_comment
;
The symmetry employed for this shelxl refinement is uniquely defined
by the following loop, which should always be used as a source of
symmetry information in preference to the above space-group names.
They are only intended as comments.
;
_shelx_estimated_absorpt_T_min     0.883
_shelx_estimated_absorpt_T_max     0.911
_shelx_hkl_file
;
   1   0   0 0.83818 1.06560   1
   2   0   0 105.921 14.2570   1
  -2   0   0 120.502 15.4159   1
   3   0   0 2352.71 81.1639   1
  -3   0   0 2372.58 80.0350   1
   4   0   0 2792.61 101.136   1
  -4   0   0 2879.35 99.7514   1
   5   0   0 3325.15 121.443   1
  -5   0   0 3130.88 115.344   1
   6   0   0 172.566 31.7733   1
  -6   0   0 97.4083 23.0493   1
   7   0   0 1548.01 88.1277   1
  -7   0   0 1412.73 80.5561   1
   8   0   0 1281.40 85.8536   1
  -8   0   0 1151.37 77.7859   1
  -9   0   0 204.987 42.0485   1
   9   0   0 226.114 45.7251   1
 -10   0   0 -6.8169 16.5552   1
  10   0   0 25.4425 22.8085   1
   0  -1   0 -0.1649 0.98834   3
  -1  -1   0 26.6855 5.05309   1
   1  -1   0 25.7508 5.11684   1
   1   1   0 35.0024 5.62437   1
  -1   1   0 25.8826 4.95460   1
  -2  -1   0 546.749 27.4589   1
   2  -1   0 514.175 27.0257   1
   2   1   0 525.754 27.0780   1
  -2   1   0 602.307 28.6310   1
  -3  -1   0 2531.91 84.5125   1
   3  -1   0 2709.30 87.4993   1
  -3   1   0 2407.99 83.2540   1
   3   1   0 2613.00 86.2658   1
  -4  -1   0 629.245 39.9688   1
   4  -1   0 531.986 38.3671   1
   4   1   0 693.573 42.8207   1
  -4   1   0 651.222 40.9127   1
   5  -1   0 2.07641 6.68942   1
  -5  -1   0 5.92523 9.04115   1
   5   1   0 -2.6546 6.29102   1
  -5   1   0 5.26155 7.49658   1
  -6  -1   0 799.972 53.6651   1
   6  -1   0 643.992 51.6569   1
  -6   1   0 568.657 46.9868   1
   6   1   0 724.957 54.1430   1
  -7  -1   0 43.6180 17.8452   1
   7  -1   0 12.0782 12.0570   1
   7   1   0 43.8280 18.9948   1
  -7   1   0 38.6448 15.4322   1
  -8  -1   0 26.5410 15.3565   1
   8  -1   0 73.1217 24.5417   1
  -8   1   0 14.0939 13.4375   1
   8   1   0 57.8096 20.0512   1
  -9  -1   0 106.448 30.4662   1
   9  -1   0 172.034 38.3691   1
  -9   1   0 84.3225 26.3607   1
   9   1   0 130.248 33.9020   1
  10  -1   0 -0.9692 13.7815   1
 -10  -1   0 -24.945 13.0604   1
  10   1   0 11.0628 17.7232   1
 -10   1   0 11.0278 18.4370   1
   0  -2   0 5515.63 139.379   3
   0   2   0 5458.28 131.572   2
   0   2   0 5458.33 131.570   4
   0   2   0 5443.42 137.840   3
  -1  -2   0 1866.98 50.7128   1
   1  -2   0 1974.56 52.6154   1
  -1  -2   0 1834.99 58.9535   3
  -1   2   0 1945.81 52.0198   1
   1   2   0 1863.85 51.3086   1
  -1   2   0 1843.50 63.0023   3
  -2  -2   0 2896.64 82.7378   1
   2  -2   0 2952.60 84.2763   1
   2   2   0 2761.43 82.6336   1
  -2   2   0 2958.80 83.8544   1
  -3  -2   0 81.3317 14.2218   1
   3  -2   0 61.3090 12.3429   1
  -3   2   0 109.634 17.7008   1
   3   2   0 78.3751 14.8107   1
   4  -2   0 34.5024 10.9395   1
  -4  -2   0 47.3227 12.7981   1
  -4   2   0 42.6551 11.7479   1
   4   2   0 22.5740 10.2391   1
  -5  -2   0 142.877 24.6145   1
   5  -2   0 139.223 25.5324   1
   5   2   0 134.580 25.4779   1
  -5   2   0 167.837 27.1901   1
  -6  -2   0 1562.48 81.2034   1
   6  -2   0 1720.06 86.9836   1
  -6   2   0 1588.01 81.0233   1
   6   2   0 1615.60 84.3024   1
  -7  -2   0 167.878 32.1719   1
   7  -2   0 156.446 32.9267   1
   7   2   0 149.802 32.0772   1
   8  -2   0 24.6903 14.9700   1
  -8  -2   0 56.7351 21.9608   1
   8   2   0 51.6817 19.3932   1
  -8   2   0 28.0104 19.4671   1
   9  -2   0 154.649 36.8367   1
  -9  -2   0 186.359 38.8742   1
  -9   2   0 176.319 38.3893   1
   9   2   0 160.040 41.3412   1
 -10  -2   0 562.832 68.3457   1
  10  -2   0 589.552 75.3684   1
 -10   2   0 579.876 72.7519   1
  10   2   0 434.608 64.6223   1
   0  -3   0 0.92358 2.42572   3
   0   3   0 2.67461 3.70862   3
   0   3   0 -0.9967 3.00172   2
   0   3   0 -0.9960 3.00162   4
  -1  -3   0 285.148 22.5991   3
   1  -3   0 316.595 25.4019   3
  -1  -3   0 310.446 14.1361   1
  -1   3   0 312.572 24.9407   3
   1   3   0 308.120 14.9162   1
   1   3   0 300.520 22.0549   3
  -1   3   0 306.413 15.2486   1
  -2  -3   0 198.087 18.2101   3
   2  -3   0 152.469 14.7822   1
  -2  -3   0 160.974 14.0011   1
   2   3   0 158.988 14.3603   1
  -2   3   0 158.374 14.2797   1
  -2   3   0 163.369 24.0927   3
  -3  -3   0 328.367 24.6925   1
   3  -3   0 296.232 24.5107   1
  -3   3   0 334.159 25.2470   1
   3   3   0 338.263 25.6824   1
   4  -3   0 403.110 32.8798   1
  -4  -3   0 379.782 30.4385   1
  -4   3   0 360.620 29.7190   1
   4   3   0 343.788 29.7133   1
  -5  -3   0 25.2722 10.6677   1
   5  -3   0 23.0406 12.1296   1
  -5   3   0 17.0693 10.3634   1
   5   3   0 1.23029 5.76435   1
   6  -3   0 262.079 37.8283   1
  -6  -3   0 263.599 37.1910   1
   6   3   0 253.932 38.2916   1
  -6   3   0 264.851 38.2994   1
  -7  -3   0 52.8954 19.5152   1
   7  -3   0 26.2427 14.5603   1
   7   3   0 40.5993 17.7258   1
  -7   3   0 26.7192 14.6716   1
  -8  -3   0 6.21429 13.4112   1
   8  -3   0 45.1999 16.4690   1
   8   3   0 44.2256 18.8107   1
  -8   3   0 77.7654 26.4870   1
   9  -3   0 14.5014 19.5315   1
  -9  -3   0 22.2240 17.6970   1
  -9   3   0 -2.6460 14.8646   1
   9   3   0 38.5964 20.9868   1
 -10  -3   0 22.1994 20.2696   1
  10  -3   0 -0.0764 14.1472   1
  10   3   0 -1.9224 16.0226   1
 -10   3   0 10.6255 17.6279   1
   0  -4   0 980.818 52.3694   3
   0   4   0 1093.73 52.9338   3
  -1  -4   0 594.785 38.4074   3
  -1  -4   0 622.721 20.5951   1
   1  -4   0 563.182 39.3782   3
  -1  -4   0 619.933 37.0146   2
  -1  -4   0 619.936 37.0132   4
  -1   4   0 637.424 41.0606   3
   1   4   0 622.103 22.8529   1
   1   4   0 605.886 37.5159   3
  -1   4   0 600.720 23.2203   1
   2  -4   0 1205.58 45.1744   1
  -2  -4   0 1153.72 42.8337   1
  -2  -4   0 1321.09 58.5886   3
  -2   4   0 1181.28 50.6537   1
   2   4   0 1159.98 44.3486   1
  -2   4   0 1160.28 60.5005   3
  -3  -4   0 4652.95 128.199   1
   3  -4   0 4614.58 131.312   1
  -3  -4   0 4388.28 134.887   3
  -3   4   0 4378.51 146.682   3
   3   4   0 4568.37 130.284   1
  -3   4   0 4478.42 129.203   1
  -4  -4   0 4579.30 137.395   1
   4  -4   0 4338.25 139.543   1
   4   4   0 4575.43 140.597   1
  -4   4   0 4582.62 139.379   1
  -5  -4   0 1856.34 81.8871   1
   5  -4   0 1882.03 85.5344   1
  -5   4   0 1897.44 83.7389   1
   5   4   0 1926.19 86.1643   1
  -6  -4   0 186.595 31.0132   1
   6  -4   0 209.870 36.5623   1
   6   4   0 174.022 31.4600   1
  -6   4   0 234.325 36.3217   1
  -7  -4   0 549.246 48.7343   1
   7   4   0 598.628 52.5918   1
  -7   4   0 448.489 45.4583   1
   8  -4   0 2613.96 126.443   1
  -8  -4   0 2369.99 115.133   1
  -8   4   0 2207.30 113.289   1
   8   4   0 2448.16 123.297   1
   9  -4   0 450.716 63.4458   1
  -9   4   0 484.167 62.9463   1
   9   4   0 514.148 68.2598   1
 -10  -4   0 42.3150 22.2065   1
  10  -4   0 21.1531 20.4954   1
 -10   4   0 18.9571 17.1939   1
   0  -5   0 5.32005 6.43440   3
   0   5   0 15.8858 8.40247   3
  -1  -5   0 48.8335 15.0609   3
   1  -5   0 93.1893 21.9183   3
  -1  -5   0 52.8964 3.45616   1
   1  -5   0 64.6318 5.49237   1
   1   5   0 79.5820 7.20897   1
  -1   5   0 69.1895 8.08184   1
  -1   5   0 53.9166 16.2139   3
   1   5   0 51.5961 15.0351   3
  -2  -5   0 4.66232 3.76385   1
  -2  -5   0 10.2985 6.30576   3
   2   5   0 4.93415 3.93184   1
  -2   5   0 5.67498 3.87969   1
  -2   5   0 4.13297 7.28963   3
  -3  -5   0 59.3224 12.7658   1
  -3  -5   0 42.8402 13.6301   3
   3  -5   0 40.4520 11.5280   1
  -3   5   0 45.7528 15.0314   3
  -3   5   0 55.5980 14.1283   1
   3   5   0 26.1843 9.48460   1
  -4  -5   0 335.401 31.3453   3
   4  -5   0 345.052 30.4797   1
  -4  -5   0 355.741 29.6683   1
  -4   5   0 331.218 29.1774   1
   4   5   0 305.944 28.3890   1
  -4   5   0 324.439 44.6030   3
   5  -5   0 8.38582 8.90579   1
  -5  -5   0 17.2113 12.4504   1
   5   5   0 15.5693 6.95977   1
  -5   5   0 21.1210 11.8687   1
  -5   5   0 12.7411 10.7835   3
   6  -5   0 99.4927 25.9197   1
  -6  -5   0 121.002 24.6127   1
  -6   5   0 110.484 25.4037   3
  -6   5   0 64.5726 19.7885   1
   6   5   0 106.027 25.5982   1
   7  -5   0 23.6348 13.0919   1
  -7  -5   0 16.5984 13.2716   1
  -7   5   0 -15.374 11.3778   1
   7   5   0 2.15691 10.5420   1
  -8  -5   0 4.06915 11.6245   1
   8  -5   0 0.43764 12.0376   1
  -8   5   0 -3.7486 11.6066   1
   8   5   0 24.2351 16.1920   1
  -9  -5   0 36.6753 16.0705   1
   9  -5   0 41.0502 17.7591   1
  -9   5   0 1.88890 17.5023   1
   9   5   0 45.9034 18.7979   1
   0  -6   0 1457.78 78.0430   3
   0   6   0 1570.27 90.8940   3
  -1  -6   0 239.002 34.8395   3
   1  -6   0 171.144 30.2137   3
   1   6   0 250.620 34.6640   3
  -1   6   0 193.178 11.4867   1
  -1   6   0 225.865 34.6867   3
  -1   6   0 157.188 22.5467   4
  -1   6   0 157.180 22.5463   2
   1   6   0 197.167 10.5649   1
  -2  -6   0 1675.84 50.9519   1
  -2  -6   0 1752.33 83.9015   3
  -2   6   0 1652.72 56.2277   1
  -2   6   0 1852.21 90.3938   3
   2   6   0 1633.87 55.8304   1
   3  -6   0 360.151 26.7445   1
  -3  -6   0 382.648 36.6965   3
  -3  -6   0 352.624 24.7192   1
  -3   6   0 409.579 28.2248   1
   3   6   0 369.277 26.9002   1
  -3   6   0 432.148 42.4225   3
  -4  -6   0 15.8952 8.78610   3
  -4  -6   0 15.3422 9.20312   1
   4  -6   0 22.6746 10.3016   1
  -4   6   0 28.5394 12.2575   1
  -4   6   0 21.6038 12.8707   3
   4   6   0 20.6833 8.97456   1
   5  -6   0 22.2361 11.6860   1
  -5  -6   0 11.1083 7.49810   1
  -5  -6   0 22.0822 11.5043   3
  -5   6   0 27.7521 15.6469   3
   5   6   0 21.5564 10.4205   1
  -5   6   0 4.99032 6.02535   1
   6  -6   0 1067.48 67.8736   1
  -6  -6   0 1070.39 63.6046   1
  -6  -6   0 1011.72 63.8942   3
  -6   6   0 1051.64 74.3030   3
   6   6   0 935.898 62.6708   1
  -6   6   0 1103.66 66.2668   1
  -7  -6   0 153.508 28.9846   1
   7  -6   0 130.294 29.9247   1
  -7   6   0 171.074 34.0170   1
  -7   6   0 108.680 30.6635   3
   7   6   0 146.611 30.0469   1
  -8  -6   0 55.8364 19.8361   1
   8  -6   0 22.0179 18.5308   1
   8   6   0 18.1180 16.6673   1
  -8   6   0 39.7180 21.8457   1
  -8   6   0 -6.7556 16.7173   3
   9  -6   0 199.342 40.2343   1
  -9  -6   0 169.343 35.5960   1
   9   6   0 126.149 34.8958   1
  -9   6   0 216.121 43.0542   1
  -9   6   0 177.792 42.2924   3
   0  -7   0 10.1679 9.85086   3
   0   7   0 14.1414 9.38348   3
   1  -7   0 10.4819 13.0082   3
  -1  -7   0 39.9382 16.8222   3
   1   7   0 10.2463 8.30341   3
  -1   7   0 30.9433 14.4714   3
  -2  -7   0 11.6799 3.74625   1
   2  -7   0 16.1988 5.22190   1
  -2  -7   0 15.1347 9.73131   3
  -2   7   0 17.3472 12.0809   3
   2   7   0 9.39233 4.91122   1
  -2   7   0 21.4682 6.11717   1
  -3  -7   0 581.643 49.9244   2
  -3  -7   0 577.596 29.7575   1
  -3  -7   0 581.643 49.9223   4
  -3  -7   0 483.562 44.6301   3
   3   7   0 533.852 32.6617   1
  -3   7   0 519.965 50.6423   3
  -3   7   0 501.918 31.4854   1
  -4  -7   0 102.827 18.0390   1
   4  -7   0 98.0766 19.3922   1
  -4  -7   0 82.5920 22.0023   3
  -4   7   0 111.950 20.9956   1
  -4   7   0 111.072 28.7935   3
   4   7   0 97.4381 19.4568   1
  -5  -7   0 19.3820 9.78945   1
   5  -7   0 12.0663 8.10119   1
  -5  -7   0 43.1088 17.5317   3
  -5   7   0 34.2972 18.9678   3
  -5   7   0 19.1159 12.7336   1
   5   7   0 17.0002 9.33688   1
  -6  -7   0 170.983 30.2213   1
   6  -7   0 165.025 29.8885   1
  -6  -7   0 198.138 33.5374   3
   6   7   0 155.589 29.5036   1
  -6   7   0 211.712 34.9862   1
  -6   7   0 161.597 36.0252   3
  -7  -7   0 -9.9502 10.3257   1
   7  -7   0 16.4798 14.5664   1
  -7   7   0 22.2687 13.5153   1
   7   7   0 13.0101 11.6738   1
  -7   7   0 3.39433 11.1567   3
  -8  -7   0 66.7588 25.4677   1
  -8  -7   0 97.6703 24.4338   3
  -8   7   0 70.2609 25.2891   3
  -8   7   0 82.7713 24.4009   1
   8   7   0 67.3550 24.9225   1
   0  -8   0 9813.62 306.696   3
   0   8   0 9999.99 290.192   3
  -1  -8   0 1972.96 121.356   3
   1  -8   0 1772.98 100.912   3
  -1   8   0 1888.76 100.266   3
   1   8   0 1740.14 91.3652   3
  -2  -8   0 128.056 27.9871   3
   2   8   0 134.139 12.0086   1
  -2   8   0 171.174 28.4456   2
  -2   8   0 109.976 27.3429   3
  -2   8   0 171.178 28.4447   4
  -2   8   0 119.192 12.1043   1
  -3  -8   0 607.156 53.7418   3
  -3  -8   0 629.855 28.9619   1
  -3   8   0 619.717 35.3641   1
  -3   8   0 637.204 58.0053   3
   3   8   0 595.811 34.3511   1
  -4  -8   0 1630.57 96.0642   2
  -4  -8   0 1860.45 115.139   3
  -4  -8   0 1780.24 66.3690   1
  -4  -8   0 1630.46 96.0607   4
   4  -8   0 1840.63 72.6565   1
  -4   8   0 1593.77 69.8898   1
   4   8   0 1699.61 72.5282   1
  -4   8   0 1583.32 98.4435   3
  -5  -8   0 1148.25 77.4959   3
  -5  -8   0 874.009 72.4801   2
  -5  -8   0 947.346 52.8229   1
  -5  -8   0 874.003 72.4765   4
   5  -8   0 1030.98 58.3066   1
   5   8   0 1071.96 60.9564   1
  -5   8   0 1140.41 60.9201   1
  -5   8   0 1061.21 80.3060   3
  -6  -8   0 41.1170 17.1604   3
   6  -8   0 23.9588 13.0978   1
  -6  -8   0 48.4776 16.9961   1
  -6   8   0 27.9001 15.9630   1
   6   8   0 17.3349 13.1937   1
  -6   8   0 80.9758 25.1052   3
  -7  -8   0 690.024 53.3599   1
  -7  -8   0 628.091 57.7492   3
   7  -8   0 707.768 57.5430   1
   7   8   0 791.138 62.0925   1
  -7   8   0 861.049 61.4485   1
  -7   8   0 726.904 70.7118   3
  -8  -8   0 606.084 58.2295   3
  -8  -8   0 754.973 58.6658   1
   8  -8   0 676.853 61.0122   1
   8   8   0 802.385 66.7700   1
  -8   8   0 599.133 55.9409   1
   0  -9   0 6.12083 11.2799   3
   0   9   0 8.20072 11.4257   3
   1  -9   0 14.4579 15.4208   3
  -1  -9   0 63.9686 24.9949   3
   1   9   0 77.7442 24.7960   3
  -1   9   0 25.5441 15.3509   3
  -2  -9   0 3.50554 11.6666   3
  -2   9   0 -2.4724 10.9900   3
  -3  -9   0 143.148 34.2288   3
   3  -9   0 113.907 11.6808   1
  -3   9   0 181.249 29.3097   4
  -3   9   0 127.425 18.0999   1
  -3   9   0 181.242 29.3105   2
  -3   9   0 159.975 35.9458   3
  -4  -9   0 7.46358 7.48203   1
  -4  -9   0 -3.1612 10.0977   3
  -4   9   0 -3.7426 14.3268   3
   4   9   0 4.01632 6.51168   1
  -4   9   0 18.6288 9.74774   1
  -5  -9   0 22.6687 12.2033   1
  -5  -9   0 19.9703 13.4183   3
   5  -9   0 14.8390 11.5908   1
  -5   9   0 18.2328 22.5218   3
   5   9   0 24.3213 13.0744   1
  -5   9   0 24.9172 10.7390   1
   6  -9   0 149.009 28.2017   1
  -6  -9   0 181.174 38.1151   3
  -6  -9   0 80.2140 26.0568   2
  -6  -9   0 178.350 28.1677   1
  -6  -9   0 80.2154 26.0564   4
  -6   9   0 106.040 39.8303   3
   6   9   0 146.701 28.9192   1
  -6   9   0 126.442 27.0574   1
   7  -9   0 11.7520 14.1345   1
  -7  -9   0 1.88734 12.4798   2
  -7  -9   0 -14.136 9.59876   3
  -7  -9   0 1.88632 12.4791   4
  -7  -9   0 34.1594 14.5767   1
   7   9   0 3.70370 12.0662   1
  -7   9   0 -1.8394 12.2258   1
   0 -10   0 147.351 37.6698   3
   0  10   0 137.701 31.5867   3
  -1 -10   0 275.014 49.2752   3
  -1  10   0 323.328 50.5305   3
   1  10   0 265.005 44.9476   3
  -2 -10   0 601.548 60.3789   3
  -2  10   0 554.517 57.4993   3
  -3 -10   0 46.9019 19.0479   3
  -3  10   0 55.7121 29.3666   3
  -4 -10   0 13.8342 15.9146   3
   4 -10   0 6.26525 6.49969   1
   4  10   0 12.2616 8.85874   1
  -4  10   0 9.85926 15.3098   3
  -4  10   0 -3.4891 7.14998   1
  -5 -10   0 101.712 28.4930   3
  -5 -10   0 86.0210 16.4911   1
  -5  10   0 89.0690 18.7825   1
   5  10   0 86.4549 20.1053   1
   6 -10   0 509.228 42.4306   1
  -6 -10   0 390.476 34.9838   1
  -6 -10   0 429.789 58.7294   3
   6  10   0 509.011 43.9317   1
  -6  10   0 545.974 44.4026   1
   0 -11   0 -1.7731 13.4459   3
   0  11   0 -37.225 14.1826   3
  -1 -11   0 -11.576 9.29192   3
   1  11   0 -14.627 13.1423   3
  -1  11   0 -15.559 15.5632   3
  -2 -11   0 -9.4666 8.95078   3
  -2  11   0 16.5662 17.7736   3
  -3 -11   0 2.17722 11.5991   3
   4 -11   0 4.41748 3.06061   1
  -4 -11   0 12.5459 17.2216   3
   4  11   0 -0.8054 5.78322   1
  -4  11   0 3.33383 6.54405   1
  -1 -12   0 212.339 47.9395   3
  -2 -12   0 84.4149 30.3964   3
 -11   0   1 27.9266 25.8196   1
  11   0  -1 48.9015 24.4756   1
 -10   0   1 -7.2191 11.3372   1
  10   0  -1 4.27146 13.0800   1
   9   0  -1 296.650 49.9091   1
  -9   0   1 462.990 57.8827   1
   8   0  -1 409.508 54.0096   1
  -8   0   1 516.728 49.4044   1
  -7   0   1 11.6012 9.24964   1
   7   0  -1 21.9188 12.1481   1
  -6   0   1 65.2870 18.0283   1
   6   0  -1 42.7134 14.0683   1
   5   0  -1 3805.69 129.557   1
  -5   0   1 3884.38 128.591   1
   4   0  -1 32.5838 11.0883   1
  -4   0   1 59.2779 14.3402   1
  -3   0   1 1550.34 58.0413   1
   3   0  -1 1560.64 58.7180   1
   2   0  -1 6.00950 4.12803   1
  -2   0   1 8.99386 4.56427   1
   1   0  -1 2.16026 1.26255   1
   0   0   1 0.81987 1.25185   1
   1   0   1 13.4684 4.93150   1
  -1   0  -1 2.14584 2.79490   1
  -2   0  -1 6338.89 165.498   1
  -3   0  -1 2380.50 85.0038   1
   3   0   1 2225.91 85.1300   1
   4   0   1 7324.29 215.048   1
  -4   0  -1 7888.23 214.496   1
   5   0   1 1729.45 86.1506   1
  -5   0  -1 1806.83 84.3138   1
   6   0   1 231.206 38.3543   1
  -6   0  -1 220.436 43.7986   1
  -7   0  -1 1988.93 101.754   1
   7   0   1 2006.07 107.106   1
  -8   0  -1 503.255 51.3703   1
   8   0   1 408.365 58.9228   1
   9   0   1 191.642 41.0909   1
  -9   0  -1 96.6192 31.7549   1
  10   0   1 47.0637 24.2397   1
  11  -1  -1 191.586 47.2407   1
 -11  -1   1 149.522 39.8623   1
 -11   1   1 94.5383 33.1942   1
  11   1  -1 119.543 35.3639   1
  10  -1  -1 335.826 54.4868   1
 -10  -1   1 255.952 43.4681   1
 -10   1   1 324.548 51.5553   1
  10   1  -1 300.411 53.7784   1
   9  -1  -1 -7.5464 8.12179   1
  -9  -1   1 7.13929 15.2920   1
   9   1  -1 27.0194 19.0796   1
  -9   1   1 14.4897 18.0774   1
  -8  -1   1 103.360 26.1560   1
   8  -1  -1 87.9257 25.2779   1
   8   1  -1 182.530 35.9124   1
  -8   1   1 115.070 27.0816   1
  -7  -1   1 5.58868 9.73754   1
   7  -1  -1 -5.1029 8.39794   1
   7   1  -1 1.89493 8.41874   1
  -7   1   1 1.34649 11.1216   1
   6  -1  -1 86.8526 21.0271   1
  -6  -1   1 106.369 22.0696   1
  -6   1   1 93.9346 22.3275   1
  -5  -1   1 49.2965 15.1668   1
   5  -1  -1 50.6454 13.9220   1
  -5   1   1 70.8324 17.1780   1
   5   1  -1 48.3754 15.6556   1
   4  -1  -1 2201.56 83.0144   1
  -4  -1   1 2239.67 82.6521   1
  -4   1   1 2196.55 82.6086   1
   4   1  -1 2399.64 85.4637   1
  -3  -1   1 4803.59 131.187   1
   3  -1  -1 4742.50 132.736   1
   3   1  -1 4922.98 133.330   1
  -3   1   1 4903.70 132.383   1
   2  -1  -1 2314.77 66.4352   1
  -2  -1   1 2136.88 65.7160   2
  -2  -1   1 2136.84 65.7140   4
  -2  -1   1 2233.18 64.7920   1
   2   1  -1 2134.22 64.1461   1
  -2   1   1 2175.82 65.1229   1
  -2   1   1 2144.54 63.5507   3
   1  -1  -1 44.1784 7.32276   3
   1  -1  -1 35.4563 5.81395   1
   1   1  -1 35.9489 6.28940   1
  -1   1   1 33.1364 6.37144   3
   0  -1   1 35.5921 5.82464   1
   0  -1  -1 34.1633 6.35234   1
   0   1   1 26.2857 5.17123   1
   0   1  -1 27.5716 5.45255   1
   1  -1   1 2239.82 67.9683   1
  -1  -1  -1 2384.98 68.6022   1
   1   1   1 2208.67 68.3138   1
  -1   1  -1 2244.12 67.1717   1
  -2  -1  -1 903.403 42.0960   1
   2  -1   1 982.860 44.1659   1
   2   1   1 851.873 41.4900   1
  -2   1  -1 913.337 42.3012   1
  -3  -1  -1 1096.84 52.6445   1
   3  -1   1 1098.17 54.0051   1
   3   1   1 1059.72 53.6277   1
  -3   1  -1 1036.84 51.2553   1
   4  -1   1 459.267 37.6244   1
  -4  -1  -1 527.634 38.8190   1
   4   1   1 483.682 38.5995   1
  -4   1  -1 430.847 35.5244   1
   5  -1   1 356.799 36.3439   1
  -5  -1  -1 335.383 34.2627   1
  -5   1  -1 321.673 39.9870   1
   6  -1   1 434.584 43.8740   1
  -6  -1  -1 473.273 44.2576   1
   6   1   1 388.194 50.1558   1
  -6   1  -1 481.941 43.5325   1
   7  -1   1 129.268 30.9543   1
  -7  -1  -1 178.470 34.9079   1
   7   1   1 129.711 31.1045   1
  -7   1  -1 110.085 27.4968   1
  -8  -1  -1 136.609 29.1731   1
   8  -1   1 248.178 46.4056   1
  -8   1  -1 222.376 41.0406   1
   8   1   1 153.126 37.2263   1
   9  -1   1 332.263 56.0826   1
  -9  -1  -1 279.179 47.7003   1
   9   1   1 373.328 59.6441   1
  -9   1  -1 328.568 54.6096   1
 -10  -1  -1 220.436 48.0830   1
  10  -1   1 168.116 43.8316   1
 -10   1  -1 90.0185 34.5203   1
  10   1   1 128.259 38.0891   1
 -11  -2   1 102.551 31.1296   1
  11  -2  -1 108.299 34.7001   1
 -11   2   1 116.022 41.7865   1
 -10  -2   1 638.280 82.7188   1
  10  -2  -1 757.379 69.5103   1
  10   2  -1 596.505 75.8834   1
 -10   2   1 686.242 62.4773   1
   9  -2  -1 161.906 36.8552   1
  -9  -2   1 133.971 32.9180   1
   9   2  -1 181.400 38.2417   1
  -9   2   1 218.840 42.2323   1
  -8  -2   1 399.262 51.1530   1
   8  -2  -1 434.776 56.1195   1
   8   2  -1 368.644 51.4923   1
  -8   2   1 536.075 50.7635   1
  -7  -2   1 1093.12 68.1365   1
   7  -2  -1 1200.43 73.2238   1
   7   2  -1 1068.94 68.5445   1
  -7   2   1 996.675 65.8215   1
   6  -2  -1 1523.65 79.6847   1
  -6  -2   1 1644.80 79.7637   1
  -6   2   1 1749.30 82.9917   1
   6   2  -1 1752.14 83.8566   1
   5  -2  -1 535.028 40.5644   1
  -5  -2   1 466.714 36.4121   1
   5   2  -1 560.358 40.6233   1
  -5   2   1 477.245 37.7274   1
   4  -2  -1 932.323 49.1439   1
  -4  -2   1 978.092 49.2424   1
  -4   2   1 1012.41 49.9482   1
   4   2  -1 968.972 49.1601   1
   3  -2  -1 4485.16 127.314   1
  -3  -2   1 4591.04 125.167   1
   3   2  -1 4634.41 127.109   1
  -3   2   1 4561.93 126.660   1
  -3   2   1 4574.61 130.023   3
  -2  -2   1 4536.93 118.757   1
   2  -2  -1 4978.26 131.998   3
  -2  -2   1 4690.21 117.462   3
   2  -2  -1 4770.67 122.312   1
  -2   2   1 4649.52 129.335   3
   2   2  -1 4807.19 120.526   1
  -2   2   1 5012.70 122.847   1
   1  -2  -1 1931.79 65.1535   3
   1  -2  -1 1902.76 53.2922   1
  -1  -2   1 1878.73 57.9376   3
  -1   2   1 1959.09 64.5045   3
   1   2  -1 1950.20 58.6073   3
   1   2  -1 1961.10 50.9307   1
   0  -2  -1 2030.90 55.4997   1
   0  -2  -1 1929.54 64.6094   3
   0   2   1 2024.53 55.6021   1
   0   2  -1 1948.06 52.9706   1
   1  -2   1 4956.80 123.661   1
  -1  -2  -1 4573.94 122.216   1
   1   2   1 4740.06 123.632   1
  -1   2  -1 5016.32 123.446   1
  -2  -2  -1 1063.41 47.5136   1
   2  -2   1 1214.03 50.2967   1
   2   2   1 1138.77 49.4456   1
  -2   2  -1 1331.64 51.4469   1
   3  -2   1 753.546 44.3366   1
  -3  -2  -1 739.799 42.5860   1
  -3   2  -1 837.796 44.9816   1
   3   2   1 815.083 44.9734   1
  -4  -2  -1 61.4840 15.9116   1
   4  -2   1 110.594 21.7955   1
  -4   2  -1 97.1447 20.0587   1
   4   2   1 56.7350 16.1364   1
   5  -2   1 1866.09 91.3175   1
  -5  -2  -1 2039.50 90.4266   1
   5   2   1 2125.54 95.7564   1
  -5   2  -1 2064.27 91.7106   1
  -6  -2  -1 1317.19 75.3705   1
   6  -2   1 1295.28 90.6999   1
  -6   2  -1 1309.26 74.9545   1
   6   2   1 1280.62 78.0476   1
  -7  -2  -1 126.909 28.3071   1
   7  -2   1 163.909 36.2971   1
   7   2   1 93.7829 26.1843   1
  -7   2  -1 134.033 30.8559   1
  -8  -2  -1 37.0755 16.9162   1
   8  -2   1 0.06589 12.4515   1
   8   2   1 19.1520 15.1639   1
  -8   2  -1 34.9475 18.3491   1
   9  -2   1 386.121 60.8868   1
  -9  -2  -1 357.401 61.9076   1
   9   2   1 365.805 58.2791   1
  -9   2  -1 337.857 55.0290   1
  10  -2   1 256.124 51.1546   1
 -10  -2  -1 224.275 45.8582   1
 -10  -3   1 249.672 45.6513   1
  10  -3  -1 274.086 51.3227   1
  10   3  -1 235.409 45.6889   1
 -10   3   1 270.146 44.2045   1
   9  -3  -1 20.7518 16.5498   1
  -9  -3   1 9.13863 13.2970   1
  -9   3   1 39.8024 20.0995   1
   9   3  -1 1.84269 12.9661   1
  -8  -3   1 303.888 44.6550   1
   8  -3  -1 425.616 56.6671   1
  -8   3   1 401.326 52.4527   1
   8   3  -1 313.488 48.2109   1
  -7  -3   1 785.696 57.1334   1
   7  -3  -1 837.883 62.7697   1
  -7   3   1 903.750 61.1176   1
   7   3  -1 746.302 57.7789   1
   6  -3  -1 1297.37 72.7093   1
   6   3  -1 1333.82 71.8504   1
  -6   3   1 1415.13 73.0751   1
  -5  -3   1 64.2430 15.9589   1
   5  -3  -1 108.133 21.6574   1
  -5   3   1 118.268 22.6704   3
   5   3  -1 94.0935 20.6905   1
  -5   3   1 107.663 21.1123   1
  -4  -3   1 898.327 45.8823   1
   4  -3  -1 846.388 46.7924   1
  -4   3   1 865.964 46.0889   1
  -4   3   1 859.243 49.7627   3
   4   3  -1 895.953 46.8598   1
   3  -3  -1 1019.65 45.6007   1
  -3  -3   1 1058.66 43.8225   1
  -3  -3   1 967.861 41.9679   3
   3   3  -1 1032.68 44.4184   1
  -3   3   1 965.320 44.0068   1
  -3   3   1 996.191 51.9716   3
   2  -3  -1 2785.07 80.3696   1
  -2  -3   1 2758.99 84.9260   3
  -2  -3   1 2812.37 76.5559   1
  -2   3   1 2917.43 81.5953   1
   2   3  -1 2877.79 78.3182   1
  -2   3   1 2721.24 94.0199   3
   2   3  -1 2770.97 83.6483   3
  -1  -3   1 311.544 22.6508   3
   1  -3  -1 284.626 24.4621   3
   1   3  -1 291.409 21.5413   3
   1   3  -1 302.999 13.2149   1
  -1   3   1 276.056 23.4989   3
   0  -3  -1 314.244 16.0659   1
   0  -3  -1 305.636 24.7658   3
   0   3   1 305.946 16.1569   1
   0   3  -1 280.883 23.0534   3
   0   3  -1 316.871 14.3329   1
   0   3   1 301.683 23.7084   3
   1  -3   1 2750.29 78.6053   1
  -1  -3  -1 2931.57 80.7084   1
   1   3   1 2793.10 80.9798   1
  -1   3  -1 2761.22 78.7422   1
  -2  -3  -1 236.598 20.1692   1
   2  -3   1 272.688 21.8179   1
   2   3   1 237.749 20.9642   1
  -2   3  -1 272.361 21.2255   1
  -3  -3  -1 138.337 21.0500   1
   3  -3   1 159.751 22.9985   1
  -3   3  -1 113.762 19.2512   1
   3   3   1 150.266 22.1380   1
   4  -3   1 42.4428 13.8869   1
  -4  -3  -1 39.3879 13.6311   1
  -4   3  -1 7.07157 6.82188   1
   4   3   1 33.0690 12.7991   1
   5  -3   1 787.567 56.1058   1
   5   3   1 776.992 54.0233   1
  -5   3  -1 864.579 55.1215   1
   6  -3   1 126.186 28.2265   1
  -6  -3  -1 135.762 26.8177   1
  -6   3  -1 132.941 28.8939   1
   6   3   1 100.288 25.5727   1
   7  -3   1 73.0479 24.0395   1
  -7  -3  -1 62.8167 22.4540   1
   7   3   1 95.7550 26.5449   1
  -7   3  -1 143.885 32.8538   1
   8  -3   1 205.826 40.8790   1
  -8  -3  -1 204.921 36.3179   1
   8   3   1 154.565 36.4214   1
  -8   3  -1 144.189 34.4717   1
   9  -3   1 383.244 61.2806   1
  -9  -3  -1 374.750 56.7392   1
   9   3   1 385.878 61.9997   1
  -9   3  -1 370.338 57.1249   1
  10  -4  -1 36.8330 19.9711   1
 -10  -4   1 27.8281 18.9684   1
 -10   4   1 9.33693 22.2260   1
 -10   4   1 30.2222 19.9042   3
  10   4  -1 22.5999 18.4521   1
   9  -4  -1 560.577 68.4741   1
  -9  -4   1 528.544 51.3386   1
   9   4  -1 566.751 69.4284   1
  -9   4   1 552.580 54.8903   1
  -9   4   1 375.968 51.2088   3
   8  -4  -1 273.201 44.3482   1
  -8  -4   1 388.224 49.1215   1
  -8   4   1 348.547 46.8383   3
  -8   4   1 280.393 43.6080   1
   8   4  -1 241.895 40.8741   1
  -7  -4   1 379.709 46.1356   1
   7  -4  -1 382.357 48.6940   1
  -7   4   1 393.781 40.3820   1
   7   4  -1 396.584 50.0549   1
  -7   4   1 457.562 43.9955   3
  -6  -4   1 620.012 45.9167   1
   6  -4  -1 549.824 45.2578   1
  -6   4   1 657.122 47.7511   1
  -6   4   1 684.065 52.0496   3
   6   4  -1 539.528 44.0445   1
   5  -4  -1 428.021 36.3800   1
  -5  -4   1 496.008 36.5463   1
  -5   4   1 527.818 39.4014   1
  -5   4   1 456.602 40.9528   3
  -4  -4   1 3371.96 106.260   3
  -4  -4   1 3284.02 105.257   1
   4  -4  -1 3478.50 111.249   1
  -4   4   1 3217.05 120.411   3
   4   4  -1 3305.81 107.779   1
  -4   4   1 3279.95 107.888   1
  -3  -4   1 1630.49 73.9294   2
  -3  -4   1 1719.82 59.3777   1
  -3  -4   1 1631.93 65.8018   3
   3  -4  -1 1777.58 63.8056   1
  -3  -4   1 1630.57 73.9266   4
  -3   4   1 1738.44 62.8445   1
  -3   4   1 1669.32 76.3752   3
   3   4  -1 1606.12 59.7990   1
  -2  -4   1 274.009 24.3755   3
   2  -4  -1 285.160 28.8283   3
   2  -4  -1 292.163 18.9721   1
  -2  -4   1 272.336 15.9369   1
   2   4  -1 268.071 16.7095   1
  -2   4   1 301.698 28.5343   3
   2   4  -1 297.579 24.2457   3
  -2   4   1 301.194 19.5644   1
  -1  -4   1 628.986 38.2375   3
   1  -4  -1 640.029 42.7493   3
   1   4  -1 594.937 19.9661   1
  -1   4   1 638.259 40.8120   3
   1   4  -1 585.282 36.1775   3
   0  -4  -1 582.759 40.2689   3
   0  -4  -1 603.312 23.5679   1
   0   4   1 677.424 40.4081   3
   0   4  -1 674.051 22.1939   1
   0   4   1 620.105 25.0135   1
   0   4  -1 628.383 40.0731   3
  -1  -4  -1 292.861 27.2628   3
  -1  -4  -1 293.461 18.4885   1
  -1   4  -1 288.759 17.9813   1
  -1   4  -1 322.639 29.0166   3
   1   4   1 307.559 19.9598   1
   2  -4   1 403.964 26.9708   1
  -2  -4  -1 406.397 26.2240   1
   2   4   1 398.909 27.6029   1
  -2   4  -1 415.482 26.3340   1
  -3  -4  -1 2039.11 78.8550   1
   3  -4   1 2253.07 83.2732   1
   3   4   1 2206.19 83.3786   1
  -3   4  -1 2264.76 81.8193   1
  -4  -4  -1 666.797 44.5854   1
   4  -4   1 682.163 46.3958   1
   4   4   1 710.962 54.1901   1
  -4   4  -1 805.135 48.4989   1
   5  -4   1 111.003 25.5551   1
  -5  -4  -1 93.1531 22.0532   1
   5   4   1 118.085 26.0366   1
  -5   4  -1 110.749 24.7288   1
  -6  -4  -1 141.698 29.6302   1
   6  -4   1 163.423 31.7304   1
   6   4   1 101.563 25.3299   1
  -6   4  -1 115.315 25.7846   1
  -7  -4  -1 2868.98 126.136   1
   7  -4   1 3096.91 135.815   1
   7   4   1 2753.25 129.291   1
  -8  -4  -1 1395.50 86.5030   1
   8  -4   1 1319.43 89.4874   1
   8   4   1 1385.42 91.2658   1
  -8   4  -1 1359.92 87.4832   1
   9  -4   1 8.56217 13.9635   1
  -9  -4  -1 6.66692 17.0341   1
  -9   4  -1 1.33120 16.0676   1
   9   4   1 16.9951 16.0668   1
  10  -5  -1 257.389 46.7960   1
 -10  -5   1 211.324 42.4465   1
 -10   5   1 193.524 42.1648   3
  10   5  -1 335.623 60.9633   1
   9  -5  -1 41.3460 18.9523   1
  -9  -5   1 54.0429 21.4115   1
   9   5  -1 78.1581 27.3828   1
  -9   5   1 33.0707 22.2290   1
  -9   5   1 56.1020 26.5490   3
   8  -5  -1 177.922 36.8135   1
  -8  -5   1 193.663 34.5491   1
  -8   5   1 140.189 35.8320   1
  -8   5   1 193.353 38.2325   3
   8   5  -1 180.203 36.3764   1
   7  -5  -1 609.188 52.3508   1
  -7  -5   1 520.142 45.9575   1
  -7   5   1 649.725 55.5319   3
   7   5  -1 478.061 45.9168   1
  -7   5   1 573.980 48.6371   1
   6  -5  -1 769.125 53.9981   1
  -6  -5   1 654.202 47.2433   1
  -6  -5   1 701.009 44.7731   3
   6   5  -1 679.713 50.2487   1
  -6   5   1 669.017 49.0101   1
  -6   5   1 646.354 53.2305   3
   5  -5  -1 53.4107 15.7224   1
  -5  -5   1 67.3415 17.0582   1
  -5  -5   1 62.7693 15.8350   3
  -5   5   1 64.6592 20.8782   3
  -5   5   1 100.213 20.6061   1
   5   5  -1 76.9612 18.0026   1
  -4  -5   1 144.381 23.0689   3
   4  -5  -1 106.376 18.4083   1
  -4  -5   1 131.170 27.2911   4
  -4  -5   1 131.171 27.2910   2
  -4  -5   1 126.178 18.7983   1
  -4   5   1 157.985 22.5706   1
  -4   5   1 132.674 27.0745   3
   4   5  -1 102.724 17.5874   1
  -3  -5   1 162.794 15.3932   1
  -3  -5   1 160.867 23.4821   3
   3  -5  -1 157.602 19.4836   1
  -3   5   1 188.544 18.4688   1
   3   5  -1 201.903 17.9723   1
  -3   5   1 170.140 34.1646   3
  -2  -5   1 1905.86 81.6197   3
   2  -5  -1 2025.67 91.3988   3
   2   5  -1 2075.97 81.4458   3
   2   5  -1 2044.96 59.4684   1
  -2   5   1 2041.79 63.7805   1
  -2   5   1 2139.73 91.1171   3
  -1  -5   1 71.5282 16.5356   3
   1  -5  -1 52.5196 15.6495   3
   1  -5  -1 65.6655 7.90967   1
   1   5  -1 54.5756 12.8556   2
   1   5  -1 54.5759 12.8550   4
  -1   5   1 68.2096 17.2861   3
   1   5  -1 70.7167 16.6166   3
   1   5  -1 56.6263 4.66797   1
   0  -5  -1 54.6030 6.88329   1
   0  -5  -1 71.4577 14.5945   2
   0  -5  -1 71.4557 14.5937   4
   0  -5  -1 71.1738 18.0240   3
   0   5   1 67.2827 17.0959   3
   0   5  -1 66.7575 17.1090   3
   0   5  -1 56.4115 5.07597   1
  -1  -5  -1 2058.93 88.8831   3
  -1  -5  -1 2040.17 60.6281   1
  -1   5  -1 2126.08 90.2168   3
   1   5   1 1949.66 63.2056   1
  -1   5  -1 1943.80 59.7164   1
  -2  -5  -1 509.639 29.3779   1
  -2  -5  -1 526.046 40.7311   3
   2  -5   1 509.173 29.6214   1
  -2   5  -1 428.838 32.4292   1
   2   5   1 504.051 30.7136   1
   3  -5   1 31.8566 11.2222   1
  -3  -5  -1 24.0931 10.0789   1
  -3   5  -1 18.2753 11.0445   3
   3   5   1 16.0978 8.83682   1
  -3   5  -1 24.3968 9.41088   1
  -4  -5  -1 34.6515 13.4289   1
   4  -5   1 20.0275 9.40881   1
   4   5   1 44.2935 16.3709   1
  -4   5  -1 35.1662 12.4429   1
   5  -5   1 717.951 52.7112   1
  -5  -5  -1 691.457 49.0853   1
  -5   5  -1 764.524 51.5288   1
   5   5   1 779.238 54.6560   1
  -6  -5  -1 5.87729 11.7354   1
   6  -5   1 29.5751 14.7111   1
  -6   5  -1 22.9506 13.5322   1
   6   5   1 4.74763 11.0993   1
   7  -5   1 10.8250 14.4333   1
  -7  -5  -1 26.9437 14.6371   1
   7   5   1 56.0956 17.9638   1
  -7   5  -1 51.7361 20.6841   1
   8  -5   1 112.283 29.8430   1
  -8  -5  -1 152.882 33.9939   1
  -8   5  -1 75.8475 25.1420   1
   8   5   1 132.720 35.4280   1
   9  -5   1 243.981 48.8206   1
  -9  -5  -1 166.874 36.8975   1
   9   5   1 227.190 53.0160   1
  -9   5  -1 202.668 44.0691   1
   9  -6  -1 79.2882 25.3531   1
  -9  -6   1 18.4806 27.1097   1
  -9  -6   1 65.7443 19.0704   3
   9   6  -1 65.5793 22.6879   1
  -9   6   1 106.620 28.7746   3
  -9   6   1 70.5340 24.8951   1
  -8  -6   1 391.911 47.9210   1
  -8  -6   1 392.001 37.8848   3
   8   6  -1 404.682 55.1635   1
  -8   6   1 387.710 55.5227   3
  -8   6   1 493.270 47.8236   1
  -7  -6   1 810.618 56.1959   1
  -7  -6   1 960.270 58.4857   3
   7  -6  -1 807.872 60.8022   1
  -7   6   1 722.152 55.5240   1
  -7   6   1 754.756 63.5662   3
   7   6  -1 836.166 60.6882   1
   6  -6  -1 809.003 57.0245   1
  -6  -6   1 915.597 54.8940   1
  -6  -6   1 895.001 56.5393   3
   6   6  -1 911.117 58.3971   1
  -6   6   1 965.250 67.8834   3
  -6   6   1 924.515 58.0886   1
  -5  -6   1 606.808 46.4486   1
   5  -6  -1 626.486 44.8088   1
  -5  -6   1 583.620 52.5707   2
  -5  -6   1 597.576 44.9817   3
  -5  -6   1 583.621 52.5679   4
  -5   6   1 664.723 44.1494   1
   5   6  -1 736.053 46.4359   1
  -5   6   1 597.378 53.9169   3
  -4  -6   1 645.801 45.6824   3
  -4  -6   1 578.714 34.5993   1
   4  -6  -1 570.750 37.4838   1
  -4   6   1 557.408 48.8012   3
  -4   6   1 562.673 36.7207   1
   4   6  -1 593.132 37.3210   1
  -3  -6   1 2275.13 69.7624   1
   3  -6  -1 2273.66 75.8051   1
  -3  -6   1 2338.44 97.3932   3
  -3   6   1 2300.15 74.9909   2
  -3   6   1 2172.47 102.112   3
  -3   6   1 2300.13 74.9888   4
   3   6  -1 2289.90 74.1636   1
   2  -6  -1 2585.51 115.487   3
  -2  -6   1 2830.02 110.885   3
   2   6  -1 2793.20 105.912   3
   2   6  -1 2794.04 74.5161   1
  -2   6   1 2867.87 116.407   3
   1  -6  -1 147.321 29.6114   3
  -1  -6   1 161.547 27.6541   3
   1  -6  -1 175.561 9.21521   1
   1  -6  -1 186.370 9.57945   1
  -1   6   1 245.641 37.1312   3
   1   6  -1 217.318 32.0219   3
   0  -6  -1 180.319 8.08666   1
   0  -6  -1 204.392 36.3533   3
   0  -6  -1 181.030 8.06235   1
   0   6  -1 207.496 38.5308   3
   0   6  -1 187.237 7.56208   1
   0   6   1 143.022 30.5668   3
  -1  -6  -1 2637.88 73.8021   1
   1  -6   1 2763.50 70.9180   1
  -1  -6  -1 2898.28 116.855   3
  -1   6  -1 2776.41 114.836   3
   1   6   1 2829.19 80.3488   1
  -1   6  -1 2694.98 75.4282   1
  -2  -6  -1 1119.16 45.8906   1
  -2  -6  -1 1169.56 68.6285   3
  -2   6  -1 1229.43 72.8577   3
  -2   6  -1 1149.49 47.5746   1
   2   6   1 1138.71 50.3815   1
  -3  -6  -1 108.550 17.5707   1
  -3  -6  -1 107.756 24.5382   3
   3  -6   1 135.390 21.1282   1
   3   6   1 154.356 24.1234   1
  -3   6  -1 165.070 32.8214   3
  -3   6  -1 123.515 19.2524   1
   4  -6   1 30.3368 11.8576   1
  -4  -6  -1 19.9783 10.4730   3
  -4   6  -1 68.0419 21.2476   3
   4   6   1 44.9984 15.3024   1
  -4   6  -1 34.1580 12.1669   1
  -5  -6  -1 655.475 47.3000   1
   5  -6   1 738.589 53.3891   1
   5   6   1 754.200 53.3250   1
  -5   6  -1 629.791 47.6710   1
  -5   6  -1 728.492 60.8566   3
   6  -6   1 543.390 49.9198   1
  -6  -6  -1 620.017 49.2384   1
   6   6   1 617.326 52.2168   1
  -6   6  -1 637.263 51.6157   1
   7  -6   1 2.53767 12.8792   1
  -7  -6  -1 18.9541 13.7357   1
   7   6   1 31.3731 17.8645   1
  -7   6  -1 14.1877 17.0176   1
   8  -6   1 4.92623 15.2018   1
  -8  -6  -1 34.4141 20.3748   1
   8   6   1 23.1936 15.1789   1
  -8   6  -1 -5.5010 11.9234   1
  -9  -7   1 -8.8790 11.1255   3
  -9  -7   1 -4.6043 15.1595   1
   9  -7  -1 -3.1243 11.5866   1
  -9   7   1 14.6139 19.1188   3
   9   7  -1 2.16197 15.4234   1
  -9   7   1 -19.985 13.7895   1
  -8  -7   1 22.3004 13.2310   1
  -8  -7   1 42.7969 17.5561   3
   8  -7  -1 34.1666 16.8856   1
  -8   7   1 41.1587 19.1377   1
  -8   7   1 54.4892 23.8921   3
   8   7  -1 32.7377 17.8886   1
   7  -7  -1 51.2264 20.5317   1
  -7  -7   1 46.2411 14.4339   3
  -7  -7   1 44.8640 15.5095   1
  -7  -7   1 31.0188 13.7297   2
  -7  -7   1 31.0203 13.7290   4
  -7   7   1 37.2634 15.8660   1
  -7   7   1 67.5495 24.5913   3
   7   7  -1 20.4887 13.1484   1
  -6  -7   1 45.4231 17.2600   3
  -6  -7   1 25.6036 12.3217   1
  -6  -7   1 18.7678 16.6151   2
   6  -7  -1 14.0919 11.5153   1
  -6  -7   1 18.7707 16.6151   4
  -6   7   1 21.1300 12.9400   1
   6   7  -1 5.29294 7.97816   1
  -6   7   1 26.3174 17.5472   3
  -5  -7   1 21.5265 9.72119   3
  -5  -7   1 -1.7030 8.70439   1
   5  -7  -1 17.2741 10.0823   1
   5   7  -1 15.7881 9.14716   1
  -5   7   1 -0.6018 9.77922   1
  -5   7   1 11.3619 15.3873   3
   4  -7  -1 697.021 41.3125   1
  -4  -7   1 712.364 53.3125   3
  -4  -7   1 618.213 35.2066   1
  -4   7   1 752.479 61.5434   3
  -4   7   1 754.041 42.5831   1
  -3  -7   1 1205.71 71.9688   3
   3   7  -1 1254.11 49.0578   1
  -3   7   1 1289.43 79.3940   3
  -3   7   1 1297.87 52.5657   1
  -2  -7   1 952.941 62.8674   3
   2  -7  -1 966.974 33.6962   1
   2  -7  -1 1001.58 70.0209   3
   2   7  -1 924.233 31.4164   1
   2   7  -1 917.166 58.5607   3
  -2   7   1 879.874 63.3682   3
   1  -7  -1 45.1757 18.6453   3
  -1  -7   1 19.3659 11.1954   3
   1   7  -1 35.9999 16.7989   3
  -1   7   1 34.0603 17.6044   3
   0  -7  -1 13.3954 11.7362   3
   0   7   1 27.0035 11.4793   3
   0   7  -1 10.9382 11.5005   3
   0   7  -1 60.0446 16.4129   4
   0   7  -1 60.0409 16.4121   2
  -1  -7  -1 899.593 64.3113   3
  -1  -7  -1 979.495 30.2376   1
  -1   7  -1 972.826 65.4701   3
  -1   7  -1 894.904 32.9536   1
   1   7   1 899.389 36.2662   1
  -2  -7  -1 701.299 32.7320   1
  -2  -7  -1 652.160 55.1096   3
   2  -7   1 658.822 32.9012   1
  -2   7  -1 706.617 35.2834   1
  -2   7  -1 759.560 59.7398   3
   2   7   1 704.572 37.2016   1
  -3  -7  -1 61.0423 21.1383   3
   3  -7   1 40.4246 12.2585   1
  -3  -7  -1 57.4915 13.0862   1
  -3   7  -1 45.8681 13.1424   1
   3   7   1 58.0212 15.2882   1
  -3   7  -1 41.3821 16.7124   3
  -4  -7  -1 115.946 26.2604   3
   4  -7   1 125.241 23.7166   1
  -4  -7  -1 84.5679 17.3769   1
  -4   7  -1 80.4637 24.9907   3
   4   7   1 117.823 23.3880   1
  -4   7  -1 91.8156 19.2183   1
   5  -7   1 402.413 39.1170   1
  -5  -7  -1 421.702 61.5847   3
  -5  -7  -1 371.207 35.8733   1
   5   7   1 386.011 38.5187   1
  -5   7  -1 319.036 39.7900   1
  -5   7  -1 287.184 49.7717   3
   6  -7   1 64.0339 21.1549   1
  -6  -7  -1 77.5042 23.1220   3
  -6  -7  -1 83.6503 22.9106   1
   6   7   1 112.261 27.4273   1
  -6   7  -1 96.3734 25.6785   1
  -6   7  -1 77.4017 39.3588   3
  -7  -7  -1 61.5887 22.4055   1
   7  -7   1 89.7680 27.3536   1
  -7   7  -1 25.0213 20.8816   3
   7   7   1 107.302 31.1134   1
  -7   7  -1 126.839 30.6846   1
  -8  -7  -1 48.8040 22.3165   1
   8  -7   1 76.5930 25.7595   1
   8   7   1 51.9110 22.4796   1
  -8   7  -1 86.9417 26.1501   1
  -8  -8   1 188.647 33.0405   1
  -8  -8   1 87.1271 26.8091   2
   8  -8  -1 176.571 36.1033   1
  -8  -8   1 134.377 29.6950   3
  -8  -8   1 87.1216 26.8080   4
  -8   8   1 189.382 35.3380   1
   8   8  -1 131.216 31.2776   1
  -8   8   1 119.780 40.1051   3
  -7  -8   1 5.71917 12.1978   3
  -7  -8   1 22.1015 16.1532   2
   7  -8  -1 5.19653 11.2584   1
  -7  -8   1 19.2607 12.7192   1
  -7  -8   1 22.0984 16.1517   4
   7   8  -1 1.20577 8.19893   1
  -7   8   1 11.5114 12.3232   1
  -7   8   1 48.0170 23.9030   3
   6  -8  -1 25.2079 12.3506   1
  -6  -8   1 44.0630 16.8803   3
  -6  -8   1 8.67044 12.6874   1
  -6   8   1 30.6001 14.9068   1
   6   8  -1 39.3246 15.0481   1
   5  -8  -1 875.756 51.7477   1
  -5  -8   1 847.544 63.2228   3
  -5  -8   1 855.103 46.2549   1
  -5   8   1 928.594 73.8158   3
  -5   8   1 863.304 51.2402   1
   5   8  -1 873.463 51.1910   1
  -4  -8   1 305.944 45.1414   3
  -4  -8   1 295.101 21.7345   1
   4  -8  -1 257.828 41.2243   1
  -4   8   1 266.705 45.3284   3
  -4   8   1 254.793 24.9599   1
   4   8  -1 265.049 24.2583   1
   3  -8  -1 4.68307 4.54351   1
  -3  -8   1 -1.0783 7.97526   3
   3   8  -1 -0.3663 3.80987   1
  -3   8   1 9.97166 12.7871   3
  -2  -8   1 21.7336 14.3477   3
   2  -8  -1 16.0605 15.1058   3
   2   8  -1 14.9725 13.0699   3
   2   8  -1 11.2243 2.50723   1
  -2   8   1 12.8156 11.5198   3
   1  -8  -1 1938.64 107.125   3
  -1  -8   1 1692.74 94.9856   3
   1   8  -1 1885.89 95.0512   3
  -1   8   1 1808.43 97.2408   3
   0  -8  -1 1815.56 102.477   3
   0   8  -1 1861.08 95.9149   3
   0   8   1 1803.23 94.7361   3
  -1  -8  -1 16.2285 11.8102   3
  -1   8  -1 26.3117 13.5762   3
  -1   8  -1 18.8547 4.10961   1
   2  -8   1 895.641 33.3239   1
  -2  -8  -1 852.160 62.3193   4
  -2  -8  -1 852.155 62.3210   2
  -2  -8  -1 881.731 34.3226   1
  -2  -8  -1 1004.67 72.0476   3
  -2   8  -1 876.815 68.6821   3
   2   8   1 859.458 40.8499   1
  -2   8  -1 862.714 38.6535   1
  -3  -8  -1 1144.95 77.7300   3
  -3  -8  -1 1082.10 48.4039   1
  -3   8  -1 1032.14 50.7342   1
  -3   8  -1 1089.84 78.6800   3
   3   8   1 1048.24 53.6646   1
   4  -8   1 1434.92 67.7730   1
  -4  -8  -1 1488.20 90.6264   3
  -4  -8  -1 1553.00 67.8658   1
  -4   8  -1 1624.90 98.7175   3
  -4   8  -1 1559.50 71.0161   1
   4   8   1 1522.57 73.1006   1
   5  -8   1 398.017 37.5229   1
  -5  -8  -1 413.052 55.3173   3
  -5  -8  -1 445.487 38.5070   1
  -5   8  -1 441.807 39.1419   1
   5   8   1 442.611 41.1481   1
  -5   8  -1 392.475 58.9437   3
   6  -8   1 92.3290 23.3842   1
  -6  -8  -1 116.999 26.6463   1
  -6  -8  -1 133.286 30.6408   3
   6   8   1 64.3654 20.4290   1
  -6   8  -1 106.530 25.4176   1
  -6   8  -1 94.2923 30.6865   3
   7  -8   1 727.478 61.2951   1
  -7  -8  -1 659.798 56.0573   1
  -7  -8  -1 596.640 57.5121   3
  -7   8  -1 636.812 56.0376   1
   7   8   1 643.787 58.5794   1
  -7  -9   1 75.3486 22.7119   3
   7  -9  -1 77.7703 21.1196   1
  -7  -9   1 52.7913 17.8199   1
   7   9  -1 54.1088 20.1590   1
  -7   9   1 45.5215 19.0707   1
   6  -9  -1 132.173 25.1928   1
  -6  -9   1 123.359 30.6519   3
  -6  -9   1 126.240 21.7764   1
   6   9  -1 154.201 28.8245   1
  -6   9   1 168.388 38.8437   3
  -6   9   1 117.122 24.5856   1
  -5  -9   1 6.64416 14.4188   3
  -5  -9   1 0.87507 6.78736   1
   5  -9  -1 -4.2050 6.94062   1
   5   9  -1 11.8399 8.99265   1
  -5   9   1 -10.079 13.3652   3
  -5   9   1 4.86467 9.95590   1
  -4  -9   1 112.878 28.7297   3
   4  -9  -1 136.806 21.6514   1
  -4   9   1 160.023 43.1379   3
  -4   9   1 158.056 22.7146   1
   4   9  -1 177.539 22.6899   1
  -3  -9   1 366.133 51.1455   3
   3  -9  -1 472.082 21.8845   1
  -3   9   1 405.239 56.9598   3
   3   9  -1 436.767 22.8740   1
  -2  -9   1 366.196 51.5548   3
   2  -9  -1 240.099 44.2292   3
  -2   9   1 245.246 42.4332   3
   2   9  -1 288.296 43.1901   3
   1  -9  -1 43.0089 19.4862   3
  -1  -9   1 31.8207 16.4339   3
  -1   9   1 38.2964 17.6383   3
   1   9  -1 64.6944 23.4692   3
   0  -9  -1 49.4611 20.9044   3
   0   9  -1 64.9115 24.3499   3
   0   9   1 29.9242 17.0467   3
  -1  -9  -1 294.379 48.8485   3
  -1   9  -1 367.984 44.2460   2
  -1   9  -1 367.980 44.2451   4
  -1   9  -1 238.824 44.1236   3
  -2  -9  -1 292.027 48.4858   3
   2   9   1 338.286 23.6109   1
  -2   9  -1 342.590 21.7485   1
  -2   9  -1 347.100 53.8541   3
  -3  -9  -1 74.4687 25.2990   2
  -3  -9  -1 10.0203 12.0997   3
  -3  -9  -1 32.3884 10.0451   1
  -3  -9  -1 74.4634 25.2980   4
   3  -9   1 38.3388 9.02206   1
  -3   9  -1 26.4782 9.64559   1
   3   9   1 31.4913 10.6107   1
  -3   9  -1 5.35335 15.6045   3
  -4  -9  -1 75.8669 28.5597   3
  -4  -9  -1 61.7797 15.5160   1
  -4  -9  -1 132.690 34.6612   4
  -4  -9  -1 132.686 34.6608   2
  -4   9  -1 107.870 32.8669   3
   4   9   1 59.0916 17.5827   1
  -4   9  -1 75.1034 17.7221   1
   5  -9   1 259.086 34.8756   1
  -5  -9  -1 240.546 31.3069   1
  -5  -9  -1 255.343 46.2599   3
   5   9   1 201.488 33.7890   1
  -5   9  -1 174.955 29.1633   1
  -5   9  -1 279.129 53.4415   3
  -6  -9  -1 201.078 42.5645   3
  -6  -9  -1 154.467 28.0467   1
   6  -9   1 122.677 28.7813   1
   6   9   1 145.554 31.5435   1
  -6   9  -1 202.562 34.8168   1
   6 -10  -1 342.280 39.7501   1
  -6 -10   1 296.695 27.7867   1
  -6 -10   1 454.980 61.1456   3
   6  10  -1 345.445 35.1782   1
  -6  10   1 321.209 39.3893   1
  -5 -10   1 79.8521 26.5854   3
   5  10  -1 57.2348 15.3160   1
  -5  10   1 47.0340 24.9959   3
  -5  10   1 54.3943 17.6799   1
   4 -10  -1 99.4282 13.8824   1
  -4 -10   1 118.392 32.9638   3
  -4  10   1 142.375 34.1545   3
   4  10  -1 114.554 17.4603   1
  -3 -10   1 672.867 63.6346   3
  -3  10   1 455.503 62.4021   3
   3  10  -1 563.169 17.4739   1
   2 -10  -1 1175.96 90.8057   3
  -2 -10   1 1147.44 84.7895   3
  -2  10   1 1194.80 86.7746   3
   2  10  -1 992.062 72.8920   3
  -1 -10   1 291.357 49.4767   3
   1 -10  -1 301.321 53.3678   3
  -1  10   1 289.281 56.0178   3
   1  10  -1 299.862 50.0126   3
   0 -10  -1 311.449 54.2973   3
   0  10  -1 353.798 52.4206   3
   0  10   1 220.741 42.0397   3
  -1 -10  -1 1154.30 88.6517   3
  -2 -10  -1 273.910 51.8201   3
  -2  10  -1 183.857 33.0572   2
  -2  10  -1 140.997 36.6935   3
  -2  10  -1 183.854 33.0571   4
  -2  10  -1 170.555 13.4974   1
  -3 -10  -1 53.6567 25.0314   3
   3 -10   1 50.4110 7.33064   1
  -3 -10  -1 58.3301 8.35541   1
   3  10   1 46.7312 12.5260   1
  -3  10  -1 54.7997 11.9931   1
  -3  10  -1 32.4377 24.0771   3
  -4 -10  -1 173.724 40.1857   3
  -4 -10  -1 181.562 21.8289   1
   4 -10   1 145.417 20.7184   1
   4  10   1 136.068 24.8930   1
  -4  10  -1 149.311 23.5782   1
   5 -10   1 663.851 46.6115   1
  -5 -10  -1 460.342 60.7958   2
  -5 -10  -1 460.351 60.7947   4
  -5 -10  -1 856.214 74.3054   3
  -5 -10  -1 695.700 43.1645   1
   5  10   1 624.649 49.2173   1
  -5  10  -1 705.624 48.8217   1
   5 -11  -1 15.9200 7.62614   1
  -5 -11   1 6.59672 13.1900   3
   5  11  -1 -3.2951 6.06579   1
  -4 -11   1 38.7623 18.9716   3
   4  11  -1 103.298 13.0191   1
  -3 -11   1 -3.4426 12.2835   3
  -2 -11   1 256.490 47.9290   3
  -2  11   1 136.296 37.5295   3
   2  11  -1 153.077 38.5033   3
   1 -11  -1 -7.7544 11.9682   3
   1  11  -1 0.93764 12.7281   3
  -1  11   1 7.14278 15.5312   3
   0 -11  -1 -9.0662 11.6223   3
   0  11  -1 -23.414 16.0193   3
   0  11   1 6.55276 19.1414   3
  -1 -11  -1 221.973 45.4802   3
  -1  11  -1 189.253 42.2744   3
  -2 -11  -1 143.379 40.9563   3
  -3 -11  -1 -8.1533 10.4454   3
  -3  11  -1 -4.5050 15.5991   4
  -3  11  -1 0.23176 5.10203   1
  -3  11  -1 -4.5110 15.6015   2
   3  11   1 1.06339 5.39316   1
   4 -11   1 4.64383 5.93718   1
  -4 -11  -1 3.44386 21.5818   3
  -4 -11  -1 7.72247 10.1894   1
  -4  11  -1 5.13379 8.48033   1
   4  11   1 15.0831 10.6329   1
   2  12  -1 -0.2278 18.3278   3
   1 -12  -1 257.646 54.7886   3
   0 -12  -1 126.458 36.0541   3
  -1 -12  -1 10.5224 18.7864   3
  11   0  -2 84.0626 29.6261   1
 -11   0   2 78.1916 36.1490   1
 -10   0   2 828.727 69.1157   1
  10   0  -2 776.323 69.9673   1
   9   0  -2 177.835 36.7100   1
  -9   0   2 155.873 32.1482   1
  -8   0   2 18.2721 13.3845   1
   8   0  -2 6.17472 9.53703   1
  -7   0   2 99.9640 23.7502   1
   7   0  -2 62.3883 16.3695   1
  -6   0   2 -2.9049 7.26102   1
   6   0  -2 8.26521 9.76824   1
  -5   0   2 423.168 33.7717   1
   5   0  -2 383.340 33.1872   1
  -4   0   2 402.781 19.9211   3
   4   0  -2 405.696 30.4460   1
  -4   0   2 385.690 28.8163   1
   3   0  -2 6276.43 161.754   1
  -3   0   2 6044.03 140.877   3
  -3   0   2 6261.75 161.486   1
   2   0  -2 126.751 15.5818   1
   0   0   2 117.791 15.4094   1
   0   0  -2 133.622 13.4230   1
  -1   0  -2 1482.47 57.6272   1
   1   0   2 1476.52 58.4717   1
  -2   0  -2 367.071 28.8601   1
   2   0   2 382.504 30.2511   1
  -3   0  -2 281.311 28.5535   1
   3   0   2 338.586 31.8394   1
  -4   0  -2 3858.91 136.998   1
   4   0   2 3960.19 140.632   1
   5   0   2 925.560 62.7846   1
  -5   0  -2 838.390 58.0501   1
  -6   0  -2 23.2712 15.3828   1
   6   0   2 24.6345 15.9686   1
   7   0   2 105.052 30.5383   1
  -7   0  -2 92.7329 24.0056   1
  -8   0  -2 35.0386 20.5577   1
   8   0   2 18.1467 15.0150   1
   9   0   2 44.4003 25.7449   1
 -11  -1   2 224.387 40.3625   1
  11  -1  -2 209.435 47.3930   1
 -11   1   2 185.337 44.0094   1
  11   1  -2 167.509 40.0031   1
  10  -1  -2 12.1797 15.8857   1
 -10  -1   2 40.8653 18.2040   1
 -10   1   2 14.2199 14.5302   1
  10   1  -2 21.0666 17.9375   1
  -9  -1   2 236.247 39.3201   1
   9  -1  -2 164.168 34.6879   1
   9   1  -2 267.374 46.2155   1
  -9   1   2 234.081 42.2607   1
   8  -1  -2 10.2051 11.7803   1
  -8  -1   2 13.9846 10.3788   1
   8   1  -2 29.4055 16.0004   1
  -8   1   2 1.33341 8.02721   1
  -7  -1   2 0.46139 9.32505   1
   7  -1  -2 -2.7978 7.54586   1
  -7   1   2 7.74281 9.40111   1
   7   1  -2 12.3330 9.00178   1
   6  -1  -2 229.315 33.4896   1
  -6  -1   2 124.652 23.9778   1
  -6   1   2 107.063 23.0179   1
   6   1  -2 149.616 26.5817   1
  -5  -1   2 1514.66 68.3360   1
   5  -1  -2 1559.46 71.5277   1
   5   1  -2 1576.61 71.6719   1
  -5   1   2 1585.84 70.3581   1
  -5   1   2 1534.96 59.2058   3
  -4  -1   2 39.2328 11.2941   1
  -4  -1   2 43.7645 9.64762   4
   4  -1  -2 47.8145 13.6958   1
  -4  -1   2 43.7630 9.64731   2
  -4   1   2 44.4399 9.70798   3
   4   1  -2 55.6732 13.5216   1
  -4   1   2 59.6584 13.9414   1
   3  -1  -2 892.699 41.9891   1
   3  -1  -2 914.835 36.8574   3
  -3  -1   2 971.414 42.3281   1
   3   1  -2 979.241 42.7089   1
   3   1  -2 911.947 40.1152   2
  -3   1   2 948.396 42.6934   1
  -3   1   2 863.422 35.7263   3
   3   1  -2 911.938 40.1135   4
   2  -1  -2 542.205 26.0359   3
   2  -1  -2 555.594 28.1754   1
   2   1  -2 511.192 26.5717   1
   0  -1   2 576.984 29.0042   1
   0  -1  -2 593.222 30.0053   1
   0   1   2 537.841 28.8819   1
   0   1  -2 594.250 29.1810   1
  -1  -1  -2 4999.12 138.576   1
   1  -1   2 5036.45 139.565   1
   1   1   2 5173.54 141.215   1
  -1   1  -2 4968.85 137.917   1
  -2  -1  -2 57.5796 12.7545   1
   2  -1   2 43.9749 13.1294   1
  -2   1  -2 64.0455 15.2164   1
   2   1   2 28.6359 9.71979   1
  -3  -1  -2 1693.68 74.7997   1
   3  -1   2 1629.31 75.2846   1
  -3   1  -2 1735.53 75.1014   1
   3   1   2 1700.09 77.1233   1
   4  -1   2 33.4590 12.5407   1
  -4  -1  -2 23.4247 12.2223   1
  -4   1  -2 29.8854 13.7289   1
   4   1   2 17.6482 11.5932   1
  -5  -1  -2 1233.80 107.808   1
  -5   1  -2 1474.75 78.0105   1
   5   1   2 1441.28 81.0913   1
  -6  -1  -2 22.2494 11.1330   1
   6  -1   2 14.9506 8.91101   1
   6   1   2 6.64665 10.8109   1
  -6   1  -2 30.7267 17.1690   1
   7  -1   2 112.211 30.9037   1
  -7  -1  -2 182.227 39.1377   1
  -7   1  -2 67.0481 22.7936   1
   7   1   2 151.293 34.8894   1
   8  -1   2 57.7548 25.8198   1
  -8  -1  -2 82.4834 27.0331   1
  -8   1  -2 83.0099 28.9486   1
   8   1   2 85.7228 24.4369   1
   9  -1   2 188.703 43.9512   1
  -9  -1  -2 172.788 37.7838   1
  -9   1  -2 155.307 39.3018   1
   9   1   2 168.768 42.3427   1
 -11  -2   2 278.039 48.8499   1
  11  -2  -2 340.502 58.8635   1
  11   2  -2 334.485 55.2482   1
 -11   2   2 364.631 56.3372   1
  10  -2  -2 385.683 58.5164   1
 -10  -2   2 399.913 54.1837   1
  10   2  -2 459.681 63.1104   1
 -10   2   2 400.921 55.2316   1
  -9  -2   2 1015.95 70.7772   1
   9  -2  -2 998.392 73.9101   1
  -9   2   2 816.266 65.1383   1
   9   2  -2 899.913 70.5239   1
   8  -2  -2 1017.90 71.6989   1
  -8  -2   2 1070.27 68.8750   1
   8   2  -2 1026.62 71.4897   1
  -8   2   2 1159.77 72.3165   1
   7  -2  -2 667.592 53.3811   1
  -7  -2   2 582.086 46.6258   1
  -7   2   2 500.555 43.6397   1
   7   2  -2 570.281 48.7762   1
   6  -2  -2 2463.52 101.678   1
  -6  -2   2 2262.30 94.5077   1
  -6   2   2 2145.91 93.4113   1
   6   2  -2 2378.72 112.864   1
  -6   2   2 2625.02 93.4874   3
  -5  -2   2 1280.43 61.5193   1
   5  -2  -2 1360.29 65.6589   1
  -5   2   2 1297.90 63.0502   1
  -5   2   2 1282.97 58.3295   3
   5   2  -2 1223.04 62.1881   1
   4  -2  -2 1343.99 60.8612   1
  -4  -2   2 1296.98 57.7179   1
  -4  -2   2 1467.36 41.8047   3
   4   2  -2 1379.00 60.4666   1
  -4   2   2 1558.71 61.2543   3
  -4   2   2 1545.08 63.2295   1
  -3  -2   2 1201.94 47.5484   1
  -3  -2   2 1177.11 34.6570   3
   3  -2  -2 1172.87 49.3604   1
   3  -2  -2 1180.65 50.4419   3
  -3   2   2 1102.43 48.1855   3
   3   2  -2 1189.46 51.5422   4
   3   2  -2 1189.49 51.5445   2
   3   2  -2 1030.05 45.4199   1
  -3   2   2 1169.81 48.7552   1
   2  -2  -2 2831.33 91.0546   3
   2  -2  -2 3010.29 86.0764   1
  -2   2   2 2862.73 89.5186   3
   2   2  -2 3015.02 78.3656   3
   2   2  -2 2921.15 82.8526   1
   1  -2  -2 4830.07 125.092   1
   0  -2  -2 2859.35 86.1182   1
   0  -2   2 2881.98 84.2811   1
   0   2   2 3024.60 87.6209   1
   0   2  -2 2982.66 84.9213   1
  -1  -2  -2 4461.91 130.023   1
   1  -2   2 4836.40 132.255   1
   1   2   2 4784.74 133.786   1
  -1   2  -2 4697.16 130.039   1
   2  -2   2 1404.08 62.3343   1
  -2  -2  -2 1413.36 62.2089   1
  -2   2  -2 1516.57 63.8279   1
   2   2   2 1500.35 64.4725   1
   3  -2   2 3270.88 114.754   1
  -3  -2  -2 2964.07 108.056   1
   3   2   2 2964.31 111.558   1
  -3   2  -2 3219.38 110.858   1
  -4  -2  -2 2869.04 109.274   1
   4  -2   2 2784.82 111.203   1
   4   2   2 2493.22 120.884   1
  -4   2  -2 2706.09 106.606   1
   5  -2   2 1606.48 87.1568   1
  -5  -2  -2 1828.27 87.9973   1
   5   2   2 1573.14 86.6287   1
  -5   2  -2 1848.54 89.4453   1
  -6  -2  -2 1346.04 78.8032   1
   6  -2   2 1069.75 74.7514   1
   6   2   2 1096.65 75.2204   1
  -6   2  -2 1312.98 78.6161   1
  -7  -2  -2 642.248 57.8310   1
   7  -2   2 783.589 66.5313   1
  -7   2  -2 707.317 61.4159   1
   7   2   2 786.775 66.4140   1
   8  -2   2 679.253 66.7685   1
  -8  -2  -2 565.012 67.4172   1
   8   2   2 711.800 67.4324   1
  -8   2  -2 605.734 60.5683   1
   9  -2   2 357.616 60.6554   1
  -9  -2  -2 410.673 59.2762   1
   9   2   2 508.519 73.3269   1
  -9   2  -2 403.555 56.3056   1
  11  -3  -2 198.080 44.7211   1
 -11  -3   2 188.793 38.8218   1
 -11   3   2 218.163 41.5200   1
 -11   3   2 196.963 37.5328   3
  11   3  -2 231.798 47.3756   1
 -10  -3   2 17.9790 13.6938   1
  10  -3  -2 3.56455 14.2404   1
 -10   3   2 1.54250 14.7134   3
 -10   3   2 8.82665 16.2382   1
  10   3  -2 -11.770 14.0923   1
  -9  -3   2 450.888 55.6440   1
   9  -3  -2 398.734 55.1188   1
  -9   3   2 506.389 50.8655   1
   9   3  -2 316.087 49.8892   1
  -9   3   2 471.585 44.6278   3
  -8  -3   2 18.4955 12.7909   1
   8  -3  -2 1.36398 9.17259   1
   8   3  -2 6.54218 10.8166   1
  -8   3   2 23.9054 13.8947   3
  -8   3   2 -1.2999 12.1822   1
  -7  -3   2 2279.34 99.0196   1
   7  -3  -2 2307.83 105.538   1
   7   3  -2 2104.79 100.439   1
  -7   3   2 2152.79 108.328   3
  -7   3   2 2340.65 101.734   1
   6  -3  -2 42.3515 14.6118   1
  -6  -3   2 73.5618 18.7395   1
   6   3  -2 64.8423 17.3528   1
  -6   3   2 59.0485 17.3756   1
  -6   3   2 35.8187 14.0491   3
  -5  -3   2 1280.74 60.8969   1
   5  -3  -2 1193.07 62.4905   1
  -5  -3   2 1300.87 66.7964   2
  -5  -3   2 1284.06 46.4130   3
  -5  -3   2 1300.85 66.7935   4
  -5   3   2 1251.08 61.9540   1
   5   3  -2 1288.25 62.9656   1
  -5   3   2 1293.89 63.8979   3
  -4  -3   2 344.856 20.3658   3
  -4  -3   2 316.309 25.8647   1
   4  -3  -2 323.848 27.5997   1
   4   3  -2 311.354 26.0634   1
  -4   3   2 298.243 25.8918   1
  -4   3   2 341.273 29.8037   3
   3  -3  -2 222.060 23.0601   3
  -3  -3   2 277.557 18.3027   3
  -3  -3   2 222.127 18.4492   1
   3  -3  -2 224.886 20.0053   1
  -3   3   2 236.771 20.4201   1
   3   3  -2 225.530 16.5301   3
   3   3  -2 228.589 19.0615   1
  -3   3   2 308.747 26.5769   3
   2  -3  -2 125.962 19.3599   3
   2  -3  -2 149.557 14.5735   1
   2   3  -2 159.033 13.6394   1
  -2   3   2 196.696 20.5315   3
   2   3  -2 193.882 16.5637   3
   1  -3  -2 2839.79 82.2012   1
   1  -3  -2 2791.10 96.7422   3
   1   3  -2 2877.22 78.4873   1
   0  -3   2 157.445 13.8322   1
   0  -3  -2 171.579 15.5644   1
   0   3   2 181.021 16.3005   1
   1  -3   2 994.995 45.5533   1
  -1  -3  -2 1122.12 48.1061   1
   1   3   2 1029.18 47.6709   1
  -1   3  -2 1034.41 45.2938   1
  -2  -3  -2 299.345 26.2026   1
   2  -3   2 365.955 28.7329   1
  -2   3  -2 304.441 26.1972   1
   2   3   2 325.760 27.9360   1
  -3  -3  -2 399.475 33.5871   1
   3  -3   2 427.693 35.2231   1
  -3   3  -2 384.828 32.7714   1
   3   3   2 424.203 35.3520   1
  -4  -3  -2 8.25532 8.52302   1
   4  -3   2 32.5242 11.5636   1
  -4   3  -2 42.7786 15.5079   1
   4   3   2 25.0153 11.0413   1
   5  -3   2 695.653 54.1943   1
  -5  -3  -2 717.480 52.4562   1
  -5   3  -2 732.576 53.5482   1
   5   3   2 641.940 52.3300   1
   6  -3   2 41.7292 18.0297   1
  -6  -3  -2 94.5151 24.9231   1
  -6   3  -2 82.1353 23.5885   1
   6   3   2 72.7281 21.7633   1
  -7  -3  -2 3.97871 12.1022   1
   7  -3   2 -8.3137 9.43958   1
   7   3   2 1.24768 13.0713   1
  -7   3  -2 9.28896 12.1899   1
  -8  -3  -2 -7.3694 14.0493   1
   8  -3   2 36.6996 25.4890   1
   8   3   2 21.5977 18.7125   1
  -8   3  -2 27.7671 20.8132   1
   9  -3   2 215.669 47.9424   1
  -9  -3  -2 149.059 36.6067   1
   9   3   2 264.467 53.7638   1
  -9   3  -2 176.021 39.3252   1
  10  -4  -2 68.9111 29.2095   1
 -10  -4   2 66.5244 26.4220   1
 -10   4   2 54.9034 20.0262   3
  10   4  -2 45.9567 19.6882   1
 -10   4   2 40.2567 21.9497   1
  -9  -4   2 37.4795 18.2865   1
   9  -4  -2 31.8433 18.3384   1
  -9   4   2 44.4486 21.3150   3
  -9   4   2 80.8178 27.4073   1
   9   4  -2 43.9373 20.6761   1
  -8  -4   2 298.283 41.8966   1
   8  -4  -2 299.924 44.7256   1
  -8   4   2 265.001 40.6683   3
   8   4  -2 262.849 41.3428   1
  -8   4   2 236.666 38.2790   1
   7  -4  -2 1162.46 71.7062   1
  -7  -4   2 1153.32 67.6910   1
  -7   4   2 1198.13 71.3420   3
   7   4  -2 1322.96 74.9903   1
  -7   4   2 1233.12 71.1538   1
  -6  -4   2 334.378 25.3596   3
  -6  -4   2 323.119 42.9134   2
   6  -4  -2 339.364 34.2346   1
  -6  -4   2 323.132 42.9126   4
   6   4  -2 278.027 37.9002   1
  -6   4   2 314.060 39.8734   1
  -6   4   2 310.195 40.9423   3
  -5  -4   2 844.701 41.1940   3
   5  -4  -2 917.051 52.8945   1
  -5  -4   2 805.766 46.7298   1
  -5   4   2 856.472 50.3904   1
  -5   4   2 879.433 55.5348   3
   5   4  -2 817.878 48.6430   1
   4  -4  -2 1757.32 72.8386   1
   4  -4  -2 1915.65 84.9957   3
  -4  -4   2 1983.14 71.4756   1
  -4  -4   2 1813.26 66.7834   3
  -4   4   2 1958.78 74.7306   1
  -4   4   2 1870.73 83.5790   3
   4   4  -2 1886.69 72.1539   1
   3  -4  -2 392.666 26.9924   1
   3  -4  -2 420.281 36.3665   3
  -3  -4   2 400.644 24.5524   1
  -3  -4   2 387.185 26.7978   3
  -3   4   2 377.137 33.4354   3
  -3   4   2 376.057 26.1132   1
   3   4  -2 415.043 25.5512   1
   3   4  -2 390.259 26.4554   3
   2  -4  -2 1204.54 46.6771   1
   2  -4  -2 1262.35 65.3046   3
  -2   4   2 1337.14 63.9905   3
   2   4  -2 1165.98 52.8272   3
   2   4  -2 1228.16 43.2336   1
   1  -4  -2 267.432 18.8316   1
   1  -4  -2 299.794 29.7058   3
   1   4  -2 281.639 25.5041   3
   1   4  -2 298.628 17.3327   1
  -1   4   2 317.889 28.5681   3
   0  -4  -2 1152.83 45.3771   1
   0  -4  -2 1156.22 60.5736   3
   0   4  -2 1168.91 43.0460   1
   0   4   2 1150.04 46.0619   1
  -1  -4  -2 1735.58 63.3343   1
   1  -4   2 1751.14 62.4837   1
  -1   4  -2 1623.21 60.5429   1
   1   4   2 1677.57 64.8282   1
  -2  -4  -2 1910.98 73.4831   1
   2  -4   2 1805.60 72.3900   1
   2   4   2 1753.99 73.6568   1
  -2   4  -2 1931.55 72.8830   1
  -3  -4  -2 68.6188 16.6214   1
   3  -4   2 67.1806 17.1764   1
  -3   4  -2 66.6647 15.9586   1
   3   4   2 73.7650 18.0099   1
   4  -4   2 837.276 56.1744   1
  -4  -4  -2 942.500 66.1296   1
   4   4   2 850.989 57.0974   1
  -4   4  -2 1030.81 59.0511   1
  -5  -4  -2 44.3438 16.6411   1
   5  -4   2 64.4465 19.5864   1
   5   4   2 35.7962 15.6038   1
  -5   4  -2 30.4562 13.7333   1
  -6  -4  -2 83.6015 23.9661   1
   6  -4   2 56.3060 23.8090   1
  -6   4  -2 121.059 29.1646   1
   6   4   2 129.036 30.6990   1
  -7  -4  -2 78.1492 24.3479   1
   7  -4   2 44.9461 21.7782   1
   7   4   2 82.4552 26.7087   1
  -7   4  -2 64.5273 24.6459   1
   8  -4   2 42.1890 20.7187   1
  -8  -4  -2 28.7135 19.9536   1
  -8   4  -2 54.5765 25.2858   1
   8   4   2 28.9226 23.1600   1
  10  -5  -2 -4.5119 14.4674   1
 -10  -5   2 -19.437 12.7891   1
  10   5  -2 31.0208 22.1876   1
 -10   5   2 44.0510 21.4930   3
 -10   5   2 -4.7760 13.2616   1
  -9  -5   2 406.888 52.8946   1
   9  -5  -2 384.410 54.5744   1
  -9  -5   2 368.933 32.5053   3
  -9   5   2 331.364 48.4293   3
   9   5  -2 453.532 60.1450   1
  -9   5   2 478.384 59.5037   1
  -8  -5   2 -3.9563 7.92789   2
  -8  -5   2 -7.7153 4.92961   3
  -8  -5   2 -3.9563 7.92743   4
  -8  -5   2 5.08693 11.4384   1
  -8   5   2 7.15311 10.4050   1
  -8   5   2 -7.1935 9.96342   3
   8   5  -2 17.3069 11.2169   1
   7  -5  -2 1523.43 82.8291   1
  -7  -5   2 1480.67 88.5625   2
  -7  -5   2 1496.33 66.4819   3
  -7  -5   2 1518.11 77.6932   1
  -7  -5   2 1480.65 88.5585   4
   7   5  -2 1480.59 80.3306   1
  -7   5   2 1538.39 86.6689   3
  -7   5   2 1459.99 79.2621   1
  -6  -5   2 -3.7783 8.10808   4
  -6  -5   2 0.62167 6.15955   3
   6  -5  -2 0.84345 6.86841   1
  -6  -5   2 5.47633 9.16720   1
  -6  -5   2 -3.7804 8.10842   2
   6   5  -2 7.10870 8.69720   1
  -6   5   2 1.82060 8.53289   3
  -6   5   2 -1.6656 7.00534   1
  -5  -5   2 1147.82 54.1133   3
   5  -5  -2 1047.89 57.8131   1
  -5  -5   2 1069.07 54.1478   1
  -5   5   2 1062.64 66.6327   3
  -5   5   2 1082.55 57.6752   1
   5   5  -2 1121.01 65.7064   1
  -4  -5   2 46.8471 11.8380   3
   4  -5  -2 31.6902 10.8169   1
   4  -5  -2 49.9297 18.3066   3
  -4  -5   2 37.7154 10.2881   1
  -4   5   2 47.4885 14.6019   3
   4   5  -2 49.3967 12.3941   1
  -4   5   2 42.2994 11.4825   1
  -3  -5   2 507.419 35.4769   3
   3  -5  -2 532.750 31.8069   1
  -3   5   2 488.672 30.9359   1
  -3   5   2 463.574 41.1085   3
   3   5  -2 527.797 35.5934   3
   3   5  -2 548.332 29.7411   1
   2  -5  -2 -0.0128 3.87752   3
   2  -5  -2 3.62699 4.06204   1
  -2   5   2 1.06750 7.34107   3
   2   5  -2 5.33046 6.07628   3
   2   5  -2 3.82690 2.48364   1
   1  -5  -2 2095.97 64.3105   1
  -1   5   2 2024.76 86.5968   3
   1   5  -2 1928.52 82.3430   3
   1   5  -2 1983.95 57.8088   1
   0  -5  -2 8.62193 4.40075   1
   0  -5  -2 -3.0724 3.74637   3
   0   5  -2 8.15615 4.25817   1
   0   5  -2 -2.6404 4.59912   3
   0   5   2 -0.0595 2.99751   1
   1  -5   2 215.420 18.3463   1
  -1  -5  -2 207.298 19.1438   1
  -1  -5  -2 193.404 31.6851   3
   1   5   2 144.419 19.7437   1
  -1   5  -2 203.361 18.5804   1
   2  -5   2 56.5286 13.7092   1
  -2  -5  -2 36.2215 11.1463   1
  -2   5  -2 31.6086 10.5720   1
   2   5   2 68.2268 16.4195   1
  -3  -5  -2 149.783 24.6117   1
   3  -5   2 172.023 26.7235   1
  -3   5  -2 160.773 26.3413   1
   3   5   2 167.212 26.4741   1
   4  -5   2 13.4036 10.0143   1
  -4  -5  -2 -2.2782 8.45640   1
  -4   5  -2 21.1637 10.9356   1
   4   5   2 -4.6044 6.75697   1
   5  -5   2 629.242 52.0211   1
  -5  -5  -2 546.410 46.1139   1
   5   5   2 587.727 50.3667   1
  -5   5  -2 619.077 49.1647   1
  -6  -5  -2 48.6990 17.4308   1
   6  -5   2 45.1122 20.8770   1
  -6   5  -2 10.4760 12.0889   1
   6   5   2 36.7573 16.7591   1
   7  -5   2 17.2350 16.5878   1
  -7  -5  -2 -22.300 11.8642   1
   7   5   2 1.92319 13.6792   1
  -7   5  -2 6.41119 15.4425   1
   8  -5   2 -14.614 14.7879   1
  -8  -5  -2 4.33496 17.2024   1
   8   5   2 17.9833 20.4059   1
  -8   5  -2 -11.585 13.6579   1
 -10  -6   2 301.406 46.3234   1
  10  -6  -2 273.930 50.6330   1
 -10  -6   2 229.482 44.9708   4
 -10  -6   2 266.159 33.9406   3
 -10  -6   2 229.474 44.9707   2
  10   6  -2 215.765 44.0101   1
 -10   6   2 374.835 56.9045   3
 -10   6   2 311.672 51.1466   1
  -9  -6   2 366.203 70.8473   2
  -9  -6   2 366.207 70.8446   4
  -9  -6   2 379.589 35.9613   3
   9  -6  -2 480.165 62.6810   1
  -9  -6   2 336.979 44.7190   1
  -9   6   2 412.490 56.8224   3
   9   6  -2 427.883 59.1261   1
  -9   6   2 484.803 59.7239   1
  -8  -6   2 550.385 48.1194   1
  -8  -6   2 554.545 41.1089   3
  -8  -6   2 376.445 51.8995   2
  -8  -6   2 376.444 51.8980   4
   8  -6  -2 641.783 55.4475   1
   8   6  -2 559.640 52.3283   1
  -8   6   2 585.087 57.6189   3
  -8   6   2 604.087 51.2548   1
  -7  -6   2 671.754 46.1468   3
  -7  -6   2 728.211 51.2413   1
   7  -6  -2 740.360 55.7304   1
   7   6  -2 655.540 51.1686   1
  -7   6   2 640.105 56.5186   3
  -7   6   2 658.506 52.0190   1
  -6  -6   2 1509.66 70.8004   1
  -6  -6   2 1471.84 70.0474   3
   6  -6  -2 1398.66 74.0747   1
  -6   6   2 1417.13 85.8498   3
  -6   6   2 1595.69 76.8049   1
   6   6  -2 1492.65 74.0347   1
  -5  -6   2 1119.67 59.6359   3
  -5  -6   2 1021.05 52.2438   1
   5  -6  -2 1089.53 58.7705   1
  -5   6   2 1078.97 70.9863   3
  -5   6   2 1085.56 57.9541   1
   5   6  -2 1047.20 55.5199   1
  -4  -6   2 1323.04 66.5585   3
   4  -6  -2 1291.40 78.9271   3
   4  -6  -2 1256.21 58.2841   1
  -4  -6   2 1252.45 52.6438   1
   4   6  -2 1336.04 56.5714   1
  -4   6   2 1377.16 77.3837   3
  -4   6   2 1384.07 60.6403   1
   3  -6  -2 1225.00 50.7584   1
  -3  -6   2 1191.95 63.0810   3
   3  -6  -2 1175.35 74.2054   3
  -3   6   2 1065.34 68.3651   3
   3   6  -2 1176.16 46.3165   1
   3   6  -2 1254.07 62.9870   3
   2  -6  -2 1667.34 89.4587   3
   2   6  -2 1741.59 81.1604   4
   2   6  -2 1707.48 52.1737   1
   2   6  -2 1741.61 81.1636   2
   2   6  -2 1749.64 79.0701   3
  -2   6   2 1721.87 85.5922   3
   1  -6  -2 2796.20 80.1203   1
   1  -6  -2 2883.65 97.7060   4
   1  -6  -2 2850.81 121.017   3
   1  -6  -2 2883.68 97.7091   2
  -1   6   2 2807.64 112.554   3
   1   6  -2 2670.19 108.514   3
   1   6  -2 2811.09 73.6502   1
   0  -6  -2 1748.14 90.1634   3
   0  -6  -2 1697.41 56.7964   1
   0   6  -2 1699.98 84.7269   3
   0   6  -2 1674.65 53.3416   1
  -1  -6  -2 2294.16 75.2672   1
  -1  -6  -2 2116.80 101.471   3
  -1   6  -2 2186.93 101.368   3
  -1   6  -2 2298.52 73.9480   1
   1   6   2 2380.14 80.0968   1
   2  -6   2 1369.72 58.5554   1
  -2  -6  -2 1319.83 57.7003   1
  -2  -6  -2 1298.06 75.5274   3
  -2   6  -2 1336.92 57.3377   1
  -2   6  -2 1346.42 77.9117   3
   2   6   2 1347.60 62.1898   1
   3  -6   2 1041.80 56.3270   1
  -3  -6  -2 1065.79 56.3329   1
   3   6   2 1012.68 58.1720   1
  -3   6  -2 1057.46 55.5088   1
  -4  -6  -2 1014.68 59.3502   1
   4  -6   2 1036.17 61.6741   1
  -4   6  -2 1048.71 60.2512   1
   4   6   2 1083.70 64.2903   1
   5  -6   2 949.708 64.1014   1
  -5  -6  -2 981.747 62.5483   1
   5   6   2 1022.67 66.8384   1
  -5   6  -2 994.885 63.3413   1
   6  -6   2 837.766 63.7689   1
  -6  -6  -2 734.789 57.4883   1
  -6   6  -2 771.471 58.9708   1
   6   6   2 796.070 64.1507   1
  -7  -6  -2 516.197 60.6725   1
   7  -6   2 514.454 66.5484   1
  -7   6  -2 610.302 56.7143   1
   7   6   2 473.671 62.0090   1
   8  -6   2 397.566 59.6563   1
  -8  -6  -2 409.689 53.8735   1
  -8   6  -2 435.385 60.6381   1
   8   6   2 387.133 69.6868   1
  -9  -7   2 136.153 27.2145   3
   9  -7  -2 130.615 30.7884   1
   9   7  -2 110.236 31.2455   1
  -9   7   2 96.6707 26.3070   1
  -9   7   2 116.110 31.0342   3
   8  -7  -2 37.1559 21.0809   1
  -8  -7   2 45.4864 17.4024   3
  -8  -7   2 38.5897 18.7667   1
   8   7  -2 18.5383 13.7589   1
  -8   7   2 86.2774 25.7133   1
  -7  -7   2 23.2907 13.7061   1
   7  -7  -2 -5.8887 6.69446   1
  -7  -7   2 13.5412 8.69142   3
   7   7  -2 -0.6733 10.2791   1
  -7   7   2 -8.9824 9.41558   1
  -7   7   2 5.86458 15.7415   3
  -6  -7   2 39.7715 15.4060   1
   6  -7  -2 74.8813 20.7433   1
  -6  -7   2 22.0061 14.1725   3
  -6   7   2 66.4954 19.0981   1
   6   7  -2 30.9706 11.5795   1
  -6   7   2 38.1961 20.2677   3
  -5  -7   2 736.067 41.9852   1
   5  -7  -2 741.861 47.0616   1
  -5  -7   2 800.600 53.9000   3
  -5   7   2 677.557 59.0825   3
   5   7  -2 766.327 45.3220   1
  -5   7   2 744.051 47.3251   1
   4  -7  -2 32.4630 13.7482   3
   4  -7  -2 42.2833 11.9005   1
  -4  -7   2 52.1035 16.5966   3
  -4   7   2 38.8299 17.7000   3
   4   7  -2 47.5214 11.6000   1
  -4   7   2 42.9603 12.2688   1
  -3  -7   2 666.203 50.2135   3
  -3   7   2 701.814 55.9986   3
   3   7  -2 716.652 32.9005   1
   2  -7  -2 -2.5961 7.68246   3
   2  -7  -2 4.85110 4.87479   1
   2  -7  -2 15.8628 7.28208   1
   2   7  -2 34.9651 14.0087   3
   2   7  -2 21.6253 4.82184   1
  -2   7   2 -3.2889 7.78922   3
   1  -7  -2 881.986 33.7254   1
   1  -7  -2 968.128 35.0725   1
   1  -7  -2 923.086 67.5057   3
  -1   7   2 1012.35 64.8269   3
   1   7  -2 916.532 28.6588   1
   1   7  -2 1039.59 64.4930   3
   1   7  -2 929.597 28.2545   1
   0  -7  -2 15.2572 9.52188   3
   0  -7  -2 9.85634 4.31975   1
   0   7  -2 21.4365 5.79701   1
   0   7  -2 9.46943 12.5232   3
  -1  -7  -2 1251.12 79.0513   3
   1  -7   2 1309.60 44.7407   1
  -1  -7  -2 1162.62 47.7708   1
  -1   7  -2 1273.65 77.8296   3
   1   7   2 1282.62 53.5664   1
  -1   7  -2 1225.74 47.6017   1
  -2  -7  -2 51.6739 21.7059   3
  -2  -7  -2 40.3618 11.0432   1
  -2   7  -2 56.9104 19.5728   3
   2   7   2 63.2411 15.6869   1
  -3  -7  -2 347.275 30.0549   1
  -3  -7  -2 352.056 48.1123   3
   3  -7   2 303.461 29.3426   1
   3   7   2 382.265 34.3754   1
  -3   7  -2 356.136 30.7586   1
  -3   7  -2 440.309 57.8396   3
   4  -7   2 1.88132 9.55136   1
  -4  -7  -2 20.5422 12.0842   1
  -4  -7  -2 -4.3929 9.74703   3
   4   7   2 13.4774 12.5603   1
  -4   7  -2 1.03265 10.7901   3
  -4   7  -2 11.4805 8.23417   1
   5  -7   2 540.431 47.6275   1
  -5  -7  -2 469.671 43.1407   1
  -5   7  -2 592.730 47.1687   1
   5   7   2 596.585 51.0343   1
  -6  -7  -2 1.72827 12.3631   1
   6  -7   2 -5.6029 12.6726   1
  -6   7  -2 -10.336 10.1908   1
   6   7   2 33.9267 20.0343   1
  -7  -7  -2 154.268 29.9201   1
   7   7   2 161.590 35.6200   1
  -7   7  -2 202.968 39.9234   1
   8  -8  -2 2.10824 12.0378   1
  -8  -8   2 13.7067 14.1974   1
  -8  -8   2 1.36729 11.5124   3
  -8   8   2 -16.828 11.3224   1
  -8   8   2 -27.145 14.2340   3
   8   8  -2 2.40956 11.2784   1
  -7  -8   2 -4.7923 9.08763   3
   7  -8  -2 -21.763 8.84892   1
  -7  -8   2 7.82870 11.5877   1
  -7   8   2 18.2243 12.0210   1
   7   8  -2 5.13787 11.4581   1
  -7   8   2 7.19458 17.5650   3
  -6  -8   2 14.0551 12.3654   1
  -6  -8   2 10.8399 12.6588   3
   6  -8  -2 12.2132 10.3484   1
  -6   8   2 3.38177 14.2986   3
  -6   8   2 0.02863 7.91665   1
   6   8  -2 16.4962 9.75380   1
   5  -8  -2 93.5369 18.9266   1
  -5  -8   2 144.843 27.7494   3
   5   8  -2 117.435 21.1221   1
  -5   8   2 138.980 22.8352   1
  -5   8   2 99.0211 29.0460   3
   4  -8  -2 33.0398 19.1345   3
   4  -8  -2 33.3776 12.5650   1
  -4  -8   2 20.9134 12.2554   3
  -4   8   2 41.7675 21.9113   3
   3  -8  -2 954.770 74.3739   3
  -3  -8   2 853.825 61.6669   3
  -3   8   2 943.231 69.3458   3
   3   8  -2 875.394 60.4478   3
   3   8  -2 924.657 36.5965   1
   2  -8  -2 162.553 36.6109   3
   2  -8  -2 106.465 10.8662   1
   2  -8  -2 139.478 11.5331   1
  -2   8   2 128.482 32.0568   3
   2   8  -2 126.335 7.19757   1
   2   8  -2 136.542 28.0937   3
   2   8  -2 122.621 6.93809   1
   1  -8  -2 8.77606 3.31205   1
   1  -8  -2 2.66576 10.3225   3
   1  -8  -2 9.73769 3.70845   1
   1   8  -2 65.8791 22.3145   3
   1   8  -2 12.0730 11.7385   2
  -1   8   2 11.5290 11.5265   3
   1   8  -2 12.0690 11.7388   4
   0  -8  -2 144.222 33.0003   3
   0  -8  -2 142.639 10.7370   1
   0  -8  -2 124.645 10.4062   1
   0   8  -2 137.951 9.33952   1
   0   8  -2 149.080 31.8387   3
  -1  -8  -2 0.15683 11.3377   3
  -1  -8  -2 4.83741 5.46638   1
   1   8   2 2.59087 4.52069   1
  -1   8  -2 12.6152 4.56448   1
  -1   8  -2 -13.969 7.36275   3
  -2  -8  -2 20.1602 16.9048   3
  -2  -8  -2 43.5413 11.4638   1
   2   8   2 54.1426 13.1504   1
  -2   8  -2 28.6976 17.0058   3
  -2   8  -2 44.5143 11.1902   1
  -3  -8  -2 163.776 23.7604   1
  -3  -8  -2 147.471 34.2936   3
   3  -8   2 192.732 25.0488   1
  -3   8  -2 153.989 23.5744   1
  -3   8  -2 191.014 39.3333   3
   3   8   2 196.566 29.3972   1
  -4  -8  -2 1018.39 56.5942   1
   4  -8   2 1018.18 59.2050   1
  -4  -8  -2 857.144 70.4662   3
  -4   8  -2 929.261 55.8230   1
  -4   8  -2 809.376 81.7898   3
   4   8   2 840.478 57.5179   1
   5  -8   2 137.550 28.2549   1
  -5  -8  -2 139.993 27.1795   1
  -5  -8  -2 117.561 32.5572   3
  -5   8  -2 134.428 36.5698   3
  -5   8  -2 167.799 31.8540   1
   5   8   2 122.400 29.1583   1
   6  -8   2 35.2164 17.6267   1
  -6  -8  -2 20.2707 15.2677   3
  -6  -8  -2 11.2788 15.0489   1
  -6   8  -2 12.4528 18.1875   1
   6   8   2 20.8847 18.0713   1
  -8  -9   2 -11.662 14.0849   3
   8  -9  -2 3.98691 15.4384   1
  -8  -9   2 8.99686 12.5711   1
  -8   9   2 6.68180 11.6873   1
   8   9  -2 5.01527 10.7747   1
   7  -9  -2 90.0271 22.5537   1
  -7  -9   2 52.6539 16.6554   1
  -7   9   2 88.5604 32.1743   3
   7   9  -2 56.9692 18.5114   1
  -7   9   2 58.8221 19.7826   1
  -6  -9   2 -10.132 7.31513   1
   6  -9  -2 0.15317 9.11778   1
  -6   9   2 -0.9032 6.36252   1
  -6   9   2 -7.6116 16.4366   3
   6   9  -2 -1.2536 6.60337   1
   5  -9  -2 644.542 41.7825   1
  -5   9   2 781.460 69.6520   3
   5   9  -2 630.512 40.2823   1
  -5   9   2 602.299 42.9222   1
  -4  -9   2 4.42038 10.8683   3
   4  -9  -2 4.25340 7.23885   1
  -4   9   2 -0.0727 12.8266   3
   4   9  -2 11.9280 6.48739   1
  -3  -9   2 329.702 48.1590   3
   3  -9  -2 336.020 20.3765   1
   3  -9  -2 308.337 51.5039   3
   3  -9  -2 341.450 20.2512   1
  -3   9   2 382.967 55.7033   3
   3   9  -2 328.360 17.1962   1
   3   9  -2 286.368 42.8746   3
   2  -9  -2 1.16606 10.5454   3
   2   9  -2 20.0520 13.0583   3
  -2   9   2 21.7352 17.1813   3
   1  -9  -2 298.145 48.0057   3
  -1   9   2 283.535 46.7051   3
   1   9  -2 427.144 55.4794   3
   0  -9  -2 17.8847 14.4442   3
   0   9  -2 30.3103 16.0063   3
  -1  -9  -2 482.615 21.2981   1
  -1  -9  -2 471.251 64.4280   3
  -1   9  -2 508.104 64.3991   3
  -1   9  -2 450.625 23.3437   1
  -2  -9  -2 -1.0830 10.4744   4
  -2  -9  -2 16.4446 15.7421   3
  -2  -9  -2 -1.0850 10.4750   2
  -2  -9  -2 0.39953 6.89933   1
  -2   9  -2 7.55008 5.82613   1
  -2   9  -2 -8.7161 15.4745   3
   2   9   2 6.76875 6.80912   1
  -3  -9  -2 336.366 52.4163   3
  -3  -9  -2 378.972 29.3119   1
  -3   9  -2 298.202 53.7855   3
  -3   9  -2 375.379 35.1152   1
   3   9   2 358.665 33.1896   1
   4  -9   2 2.28800 11.1628   1
  -4  -9  -2 4.64395 14.9276   3
  -4  -9  -2 26.9571 12.8076   1
  -4   9  -2 13.3352 11.9584   1
  -4   9  -2 -2.9980 16.6411   3
   4   9   2 2.40493 10.0835   1
   5  -9   2 332.382 42.0716   1
  -5  -9  -2 284.060 37.2150   1
  -5  -9  -2 383.139 58.9109   3
  -5   9  -2 304.000 39.6627   1
   5   9   2 298.438 44.2740   1
   6  -9   2 12.7167 13.4274   1
  -6  -9  -2 0.36642 13.1981   3
  -6  -9  -2 13.4670 12.7886   1
   6   9   2 4.62267 13.1569   1
  -6   9  -2 -1.0235 11.3145   1
   7 -10  -2 222.405 34.8095   1
   7  10  -2 206.513 32.9288   1
   6 -10  -2 469.488 40.0280   1
  -6 -10   2 406.016 53.2468   3
   6  10  -2 428.002 36.7189   1
  -6  10   2 406.006 38.0620   1
  -5 -10   2 559.281 55.3398   3
   5  10  -2 409.058 30.7661   1
  -5  10   2 477.828 66.2350   3
  -4 -10   2 382.024 53.1043   3
   4 -10  -2 410.943 24.9242   1
   4  10  -2 416.665 24.6958   1
  -4  10   2 342.668 56.2568   3
   3 -10  -2 195.278 46.1989   3
  -3  10   2 199.554 41.0327   3
   3  10  -2 221.512 39.2636   3
   2 -10  -2 503.666 70.0673   3
  -2  10   2 596.378 59.8700   3
   2  10  -2 669.586 59.2300   3
   1 -10  -2 1043.78 85.2363   3
  -1  10   2 891.004 82.5738   3
   1  10  -2 1020.76 75.4824   3
   0 -10  -2 675.073 68.4342   3
   0  10  -2 641.264 55.7620   2
   0  10  -2 559.338 57.9952   3
   0  10  -2 641.254 55.7588   4
  -1 -10  -2 715.778 70.1699   3
  -1  10  -2 534.834 19.5337   1
  -1  10  -2 623.752 63.6031   3
  -2 -10  -2 416.345 21.1712   1
  -2 -10  -2 404.933 58.4294   3
  -2  10  -2 445.409 66.3574   3
  -2  10  -2 446.387 27.1463   1
   3 -10   2 791.248 37.4661   1
  -3 -10  -2 764.357 39.6068   1
  -3 -10  -2 802.563 70.9047   2
  -3 -10  -2 804.132 73.7205   3
  -3 -10  -2 802.564 70.9021   4
   3  10   2 825.608 49.2023   1
  -3  10  -2 787.648 73.9318   3
  -3  10  -2 767.161 43.9579   1
  -4 -10  -2 823.482 48.0724   1
  -4 -10  -2 814.554 75.0022   3
   4  10   2 801.006 54.3578   1
  -4  10  -2 825.579 51.3440   1
   5 -10   2 657.728 48.9184   1
   5  10   2 694.864 55.0039   1
  -5 -11   2 362.457 54.4337   3
   5 -11  -2 325.121 24.6982   1
   5  11  -2 345.485 25.5512   1
  -4 -11   2 12.1845 14.7335   3
   3 -11  -2 159.840 43.1961   3
   3  11  -2 160.633 36.0230   3
   2 -11  -2 19.5892 16.9985   3
  -2  11   2 12.4525 17.0765   3
   2  11  -2 12.7981 23.5160   3
   1 -11  -2 126.788 34.7343   3
   1  11  -2 176.425 39.8586   3
   0 -11  -2 39.6612 21.0666   3
   0  11  -2 38.9380 24.9411   3
  -1 -11  -2 -0.1069 10.1755   3
  -1  11  -2 -16.165 14.6042   3
  -1  11  -2 5.19334 15.4112   4
  -1  11  -2 5.18847 15.4113   2
  -2 -11  -2 102.829 33.2687   3
  -2  11  -2 72.4219 10.7535   1
  -3 -11  -2 140.292 41.0684   3
  -3  11  -2 165.458 22.1057   1
   3  11   2 122.135 20.9983   1
   2 -12  -2 86.7119 35.1034   3
   2  12  -2 52.2472 27.3627   3
   1 -12  -2 24.4145 17.3780   3
   0 -12  -2 71.2715 29.9389   3
  11   0  -3 1337.82 95.2377   1
 -11   0   3 1415.64 93.1847   1
  10   0  -3 462.771 62.0094   1
 -10   0   3 522.805 64.5646   1
   9   0  -3 463.673 58.6086   1
  -9   0   3 519.859 48.7668   1
  -8   0   3 1450.22 80.6593   1
   8   0  -3 1431.66 84.4989   1
   7   0  -3 738.009 53.8845   1
  -7   0   3 654.399 49.4977   1
  -7   0   3 616.504 41.3225   2
  -7   0   3 616.494 41.3204   4
  -7   0   3 623.071 33.5057   3
   6   0  -3 328.895 33.0925   1
  -6   0   3 267.279 18.6958   3
  -6   0   3 302.671 30.4870   1
  -5   0   3 283.001 28.0077   1
  -5   0   3 324.217 17.8332   3
   5   0  -3 313.007 29.6072   1
   4   0  -3 2350.50 84.4177   1
  -4   0   3 2297.00 82.5713   1
   4   0  -3 2120.01 60.4470   3
   3   0  -3 2275.44 79.0651   1
   1   0  -3 6178.36 162.868   1
   0   0   3 2396.90 83.6583   1
   0   0  -3 2422.49 83.1883   1
  -1   0  -3 44.2803 12.8173   1
   1   0   3 24.6375 11.5257   1
   2   0   3 368.629 33.3712   1
  -2   0  -3 364.434 32.1600   1
  -3   0  -3 334.260 41.5526   1
   3   0   3 332.275 41.2392   1
  -4   0  -3 3803.47 140.385   1
   4   0   3 3807.39 144.217   1
  -5   0  -3 393.203 50.1653   1
   5   0   3 375.939 50.1778   1
   6   0   3 70.5471 21.0648   1
  -6   0  -3 64.0411 20.5001   1
  -7   0  -3 110.995 31.1696   1
   7   0   3 137.712 35.6672   1
  -8   0  -3 279.284 48.6546   1
   8   0   3 307.962 55.3035   1
  11  -1  -3 21.4494 20.4962   1
 -11   1   3 45.8772 20.6959   1
 -11   1   3 49.8305 19.9967   3
  11   1  -3 21.4478 14.3025   1
 -10  -1   3 332.678 49.6357   1
  10  -1  -3 419.174 60.7749   1
 -10   1   3 431.416 57.4438   1
  10   1  -3 288.180 51.1583   1
   9  -1  -3 212.724 40.4045   1
  -9  -1   3 351.319 49.3305   1
  -9   1   3 312.766 46.2041   1
  -9   1   3 289.922 29.7705   3
   9   1  -3 230.994 42.8310   1
  -8  -1   3 283.871 40.4217   1
   8  -1  -3 280.737 42.6002   1
  -8   1   3 263.199 39.6272   1
   8   1  -3 313.001 45.8270   1
  -8   1   3 225.984 28.6894   3
  -7  -1   3 116.011 21.5958   4
  -7  -1   3 116.007 21.5961   2
  -7   1   3 121.340 18.8266   3
   7   1  -3 103.047 26.0104   1
  -7   1   3 83.3818 23.6520   1
   6  -1  -3 623.339 46.3969   1
  -6  -1   3 616.435 23.9336   3
  -6  -1   3 641.789 45.0335   1
  -6   1   3 604.144 44.1851   1
  -6   1   3 579.022 33.8003   3
   6   1  -3 651.519 46.9422   1
  -5  -1   3 1548.34 69.5251   1
   5  -1  -3 1665.31 73.3946   1
  -5   1   3 1623.48 57.8718   3
   5   1  -3 1580.13 71.3030   1
  -5   1   3 1587.42 71.7366   1
   4  -1  -3 1122.66 39.0831   2
   4  -1  -3 999.798 42.4923   3
   4  -1  -3 1111.79 53.5050   1
   4  -1  -3 1122.65 39.0818   4
  -4  -1   3 1156.60 53.0337   1
  -4   1   3 1070.07 52.0449   1
  -4   1   3 1019.24 41.7535   3
   4   1  -3 1064.86 52.0008   1
   3  -1  -3 2600.44 79.3388   3
   3  -1  -3 2617.88 87.6352   1
   3   1  -3 2632.96 86.3253   1
   1  -1  -3 883.596 42.4685   1
   1   1  -3 923.775 42.5273   1
   0  -1  -3 2775.64 91.6924   1
   0  -1   3 2706.80 90.7350   1
   0   1  -3 2796.97 91.0062   1
   0   1   3 2596.31 90.1757   1
   1  -1   3 2356.93 88.6799   1
  -1  -1  -3 2395.67 87.3623   1
  -1   1  -3 2325.20 86.0090   1
   1   1   3 2405.54 89.8526   1
   2  -1   3 1744.70 77.1770   1
  -2  -1  -3 1584.49 72.4782   1
  -2   1  -3 1625.04 72.7891   1
   2   1   3 1535.84 74.1028   1
  -3  -1  -3 560.759 43.7950   1
   3  -1   3 563.923 44.9795   1
  -3   1  -3 590.950 44.8325   1
   3   1   3 650.640 48.3961   1
   4  -1   3 12.5865 8.16621   1
  -4  -1  -3 -1.8338 10.0465   1
  -4   1  -3 -12.591 6.77976   1
   4   1   3 -2.9852 5.17725   1
   5  -1   3 4.81467 6.48935   1
  -5  -1  -3 18.3903 13.6378   1
   5   1   3 7.84775 10.2860   1
  -5   1  -3 -3.9463 9.72454   1
   6  -1   3 204.026 40.4262   1
  -6  -1  -3 218.843 40.4558   1
   6   1   3 243.046 43.5425   1
  -6   1  -3 193.333 36.1010   1
   7  -1   3 152.704 35.8966   1
  -7  -1  -3 180.862 38.5283   1
  -7   1  -3 231.933 43.6953   1
   7   1   3 187.927 41.6893   1
  -8  -1  -3 19.6726 28.1413   1
   8  -1   3 6.02350 18.1793   1
   8   1   3 -1.4037 11.5866   1
  -8   1  -3 15.4764 18.8299   1
  11  -2  -3 -13.495 14.0061   1
 -11  -2   3 4.06725 11.9979   1
 -11   2   3 9.63763 13.9862   3
 -11   2   3 9.41929 18.5585   1
  11   2  -3 -7.2863 16.2026   1
 -10  -2   3 681.764 59.3707   1
  10  -2  -3 396.974 57.9948   1
 -10   2   3 512.592 44.0547   3
  10   2  -3 563.370 69.1766   1
 -10   2   3 506.764 63.1336   1
   9  -2  -3 427.156 56.5054   1
  -9  -2   3 332.805 43.7178   2
  -9  -2   3 367.278 49.1026   1
  -9  -2   3 332.812 43.7169   4
  -9   2   3 461.692 56.3195   1
   9   2  -3 456.704 58.7707   1
  -8  -2   3 255.746 40.0839   2
   8  -2  -3 212.867 38.9615   1
  -8  -2   3 159.087 31.1168   1
  -8  -2   3 255.757 40.0842   4
  -8   2   3 174.043 27.0846   3
   8   2  -3 176.393 35.3434   1
  -8   2   3 215.539 38.0280   1
  -7  -2   3 191.593 31.6424   1
   7  -2  -3 205.006 34.6898   1
   7   2  -3 220.850 37.0218   1
  -7   2   3 218.807 34.0457   1
  -7   2   3 159.247 24.6560   3
   6  -2  -3 1956.19 88.9696   1
  -6  -2   3 2006.02 85.4997   1
  -6   2   3 1949.05 76.8324   3
  -6   2   3 1911.82 85.4320   1
  -5  -2   3 2923.26 104.492   1
   5  -2  -3 3086.53 109.487   1
  -5   2   3 3179.15 109.557   1
  -5   2   3 2989.68 98.2015   3
   5   2  -3 2912.69 105.618   1
   4  -2  -3 768.435 41.3677   3
  -4  -2   3 755.015 41.8056   1
   4  -2  -3 794.856 44.6869   1
   4   2  -3 742.969 41.9832   1
   4   2  -3 784.814 43.6607   4
  -4   2   3 699.790 41.5358   1
   4   2  -3 784.809 43.6623   2
  -4   2   3 747.292 39.7562   3
   3  -2  -3 68.1236 14.4071   1
   3  -2  -3 103.080 16.5204   3
   3   2  -3 72.7403 14.0128   1
   1  -2  -3 1070.25 48.3634   1
   1   2  -3 1203.08 48.9184   1
   0  -2   3 86.8378 15.5358   1
   0  -2  -3 77.7531 15.2825   1
   0   2  -3 64.4165 13.7265   1
   0   2   3 65.4575 14.7018   1
   1  -2   3 989.465 51.6398   1
  -1  -2  -3 1040.76 52.1501   1
   1   2   3 971.740 52.1747   1
  -1   2  -3 995.529 50.3079   1
   2  -2   3 1327.89 66.2638   1
  -2  -2  -3 1237.54 62.5995   1
  -2   2  -3 1231.11 61.8224   1
   2   2   3 1393.43 68.6264   1
   3  -2   3 1993.74 90.0115   1
  -3  -2  -3 1946.31 87.6280   1
  -3   2  -3 1956.72 87.2533   1
   4  -2   3 8.39799 9.11708   1
  -4  -2  -3 2.97999 9.46316   1
   4   2   3 -0.6385 6.67098   1
  -4   2  -3 -8.7033 7.44062   1
   5  -2   3 237.302 41.9501   1
  -5  -2  -3 387.692 50.3969   1
  -5   2  -3 267.233 41.1543   1
   5   2   3 360.501 51.4059   1
  -6  -2  -3 967.987 70.5099   1
   6  -2   3 965.051 73.9543   1
   6   2   3 1188.52 81.9730   1
  -6   2  -3 936.821 69.6110   1
  -7  -2  -3 452.611 58.4668   1
   7  -2   3 608.370 59.4874   1
   7   2   3 540.545 71.5658   1
  -7   2  -3 512.360 62.8034   1
   8  -2   3 244.162 49.3013   1
  -8  -2  -3 232.224 45.4909   1
   8   2   3 183.976 45.0026   1
  -8   2  -3 286.932 48.4186   1
 -11  -3   3 73.1628 26.8308   2
  11  -3  -3 34.2454 20.6728   1
 -11  -3   3 73.1658 26.8294   4
 -11  -3   3 84.2805 29.1587   1
 -11   3   3 103.644 25.6165   3
  11   3  -3 123.520 37.0215   1
 -11   3   3 67.5141 23.1134   1
 -10  -3   3 211.447 39.0116   4
 -10  -3   3 246.437 41.5269   1
 -10  -3   3 211.442 39.0129   2
  10  -3  -3 229.010 46.2867   1
  10   3  -3 209.581 43.1355   1
 -10   3   3 237.933 37.2634   3
 -10   3   3 242.407 42.9743   1
  -9  -3   3 151.300 33.9372   4
   9  -3  -3 144.060 34.6242   1
  -9  -3   3 77.2521 24.3905   1
  -9  -3   3 151.296 33.9366   2
  -9   3   3 143.154 27.5633   3
   9   3  -3 152.571 33.6137   1
  -9   3   3 139.035 33.8382   1
  -8  -3   3 -8.5167 10.7789   1
  -8  -3   3 0.18737 8.42501   2
   8  -3  -3 -3.2459 9.80696   1
  -8  -3   3 0.18538 8.42544   4
  -8   3   3 20.7988 15.3779   1
  -8   3   3 1.58621 8.94501   3
   8   3  -3 -4.1047 6.93598   1
  -7  -3   3 161.993 28.3215   1
   7  -3  -3 187.695 33.2360   1
  -7  -3   3 154.571 12.9264   3
   7   3  -3 149.253 28.0019   1
  -7   3   3 143.153 25.6605   3
  -7   3   3 144.007 28.4094   1
  -6  -3   3 884.383 53.4442   1
   6  -3  -3 920.580 57.7557   1
  -6  -3   3 889.489 30.9096   3
  -6   3   3 871.256 52.3919   3
   6   3  -3 940.967 56.5482   1
  -6   3   3 839.545 53.7660   1
  -5  -3   3 411.284 32.5687   1
   5  -3  -3 436.527 35.1095   3
   5  -3  -3 386.641 33.6205   1
   5   3  -3 375.750 31.6065   1
  -5   3   3 405.357 33.4376   1
  -5   3   3 424.342 33.6181   3
   4  -3  -3 145.114 22.9664   3
   4  -3  -3 142.281 22.5817   1
  -4  -3   3 127.279 20.2806   1
   4   3  -3 188.963 27.4885   4
   4   3  -3 112.394 18.4465   1
   4   3  -3 160.659 12.0264   3
  -4   3   3 204.141 25.7569   1
  -4   3   3 138.478 21.8379   3
   4   3  -3 188.953 27.4883   2
   3  -3  -3 322.845 25.5467   1
   3  -3  -3 343.009 29.7713   3
  -3   3   3 328.127 27.5556   3
   3   3  -3 288.237 22.9832   1
   3   3  -3 310.099 20.5029   3
   2  -3  -3 988.410 52.9017   3
   1  -3  -3 218.595 20.3069   1
   1   3  -3 243.805 19.8285   1
   0  -3  -3 278.329 24.3725   1
   0  -3   3 334.563 24.8034   1
   0   3  -3 325.386 25.0982   1
   0   3   3 360.992 27.2850   1
   1  -3   3 788.715 45.4799   1
  -1  -3  -3 880.080 47.5886   1
  -1   3  -3 841.066 45.8067   1
   1   3   3 893.141 49.4917   1
   2  -3   3 1194.21 62.9369   1
  -2  -3  -3 1352.96 64.5943   1
  -2   3  -3 1308.58 63.2354   1
   2   3   3 1216.76 64.6954   1
   3  -3   3 1000.57 59.8884   1
  -3  -3  -3 963.063 57.9818   1
   3   3   3 837.973 56.3114   1
  -3   3  -3 808.522 53.7827   1
   4  -3   3 34.8071 15.0133   1
  -4  -3  -3 21.6705 13.4850   1
  -4   3  -3 18.1032 12.4206   1
   4   3   3 11.5685 12.2140   1
  -5  -3  -3 20.6736 12.3950   1
   5  -3   3 8.35053 9.75532   1
  -5   3  -3 8.79805 10.8126   1
   5   3   3 4.34819 11.9235   1
   6  -3   3 674.492 61.1791   1
  -6  -3  -3 700.444 58.9958   1
  -6   3  -3 793.319 62.8639   1
   6   3   3 696.545 62.4793   1
  -7  -3  -3 447.222 56.9726   1
   7  -3   3 487.839 65.9918   1
   7   3   3 486.556 65.0540   1
  -7   3  -3 287.982 46.9677   1
  -8  -3  -3 1.30969 18.8726   1
   8  -3   3 18.1671 24.0435   1
  -8   3  -3 26.1969 17.7970   1
   8   3   3 27.7787 20.1067   1
 -11  -4   3 57.0776 28.6736   4
 -11  -4   3 117.865 32.8432   1
  11  -4  -3 126.089 37.6651   1
 -11  -4   3 57.0769 28.6740   2
 -11   4   3 62.2498 25.3658   1
 -11   4   3 127.415 28.9699   3
  11   4  -3 137.089 37.1885   1
 -10  -4   3 -2.4501 11.7567   4
  10  -4  -3 -1.8373 11.7760   1
 -10  -4   3 -12.718 11.1065   1
 -10  -4   3 -2.4551 11.7645   2
  10   4  -3 -0.8056 7.72059   1
 -10   4   3 6.76655 15.6419   1
 -10   4   3 1.94970 15.8128   3
  -9  -4   3 247.795 20.9153   3
  -9  -4   3 127.477 30.6904   1
   9  -4  -3 254.511 42.6049   1
  -9   4   3 260.385 43.2338   1
  -9   4   3 231.777 37.8893   3
   9   4  -3 261.199 45.9484   1
  -8  -4   3 537.137 30.0069   3
   8  -4  -3 509.923 50.1826   1
  -8  -4   3 498.348 46.1002   1
   8   4  -3 518.691 48.6741   1
  -8   4   3 527.292 48.1721   1
  -8   4   3 572.875 48.7750   3
  -7  -4   3 1863.00 87.6472   1
   7  -4  -3 2025.67 95.9943   1
  -7  -4   3 1921.49 63.3612   3
   7   4  -3 1937.10 92.0256   1
  -7   4   3 1995.59 92.5526   1
  -7   4   3 1786.20 88.3843   3
   6  -4  -3 112.203 24.5230   1
  -6  -4   3 117.244 14.8931   3
  -6  -4   3 117.209 22.5958   1
   6   4  -3 164.528 27.1368   1
  -6   4   3 98.6007 23.2211   1
  -5  -4   3 65.6958 11.2270   3
   5  -4  -3 66.7481 17.8672   3
   5  -4  -3 92.2685 20.6389   1
  -5  -4   3 59.3128 15.3362   1
  -5   4   3 60.3638 16.3750   3
   5   4  -3 64.5264 16.9611   1
  -5   4   3 79.6418 17.9346   1
   4  -4  -3 2218.07 95.0326   3
   4  -4  -3 2192.39 83.4241   1
  -4   4   3 2278.01 85.0764   1
  -4   4   3 2204.79 91.6408   3
   4   4  -3 2264.29 80.9198   1
   4   4  -3 2298.24 93.7112   4
   4   4  -3 2298.29 93.7154   2
   4   4  -3 2206.33 72.4370   3
   3  -4  -3 4400.38 148.046   3
   3  -4  -3 4552.35 131.909   1
  -3   4   3 4542.30 144.707   3
   3   4  -3 4454.81 127.869   3
   3   4  -3 4542.17 126.412   1
   2  -4  -3 1800.22 80.9142   3
   2   4  -3 1602.84 66.5261   3
   1  -4  -3 458.321 37.6432   3
   1  -4  -3 381.083 27.4606   1
   1   4  -3 403.950 26.1374   1
   0  -4   3 4660.51 129.170   1
   0  -4  -3 4512.37 132.814   1
   0   4   3 4364.96 132.672   1
   0   4  -3 4638.75 129.662   1
  -1  -4  -3 3365.19 110.629   1
   1  -4   3 3251.59 107.784   1
  -1   4  -3 3283.08 107.599   1
   1   4   3 3355.30 112.777   1
   2  -4   3 834.985 50.8479   1
  -2  -4  -3 799.768 48.9885   1
   2   4   3 976.773 64.7313   1
  -2   4  -3 917.537 51.6633   1
   3  -4   3 101.841 23.0117   1
  -3   4  -3 109.516 23.3578   1
   3   4   3 71.3120 19.4279   1
  -4  -4  -3 2002.36 93.9993   1
   4  -4   3 2086.19 98.0513   1
   4   4   3 1918.22 96.5704   1
  -4   4  -3 1964.95 93.1598   1
   5  -4   3 921.220 67.4116   1
  -5  -4  -3 893.821 63.2232   1
   5   4   3 881.669 66.0222   1
  -5   4  -3 954.222 65.1493   1
  -6  -4  -3 -2.6555 11.6786   1
   6  -4   3 1.05093 10.4884   1
  -6   4  -3 9.54552 12.9733   1
   6   4   3 2.02853 8.71559   1
   7  -4   3 100.897 33.7610   1
  -7  -4  -3 96.4001 26.7108   1
  -7   4  -3 77.9238 24.3615   1
   7   4   3 83.3266 28.0941   1
  -8  -4  -3 93.2915 31.8253   1
   8  -4   3 42.7279 18.2230   1
   8   4   3 17.7192 19.4775   1
  -8   4  -3 49.2983 26.6914   1
  10  -5  -3 198.526 40.5270   1
 -10  -5   3 242.802 23.4140   3
 -10  -5   3 224.505 43.5883   1
 -10   5   3 252.585 45.5231   1
 -10   5   3 243.470 41.3255   3
  10   5  -3 226.149 44.4063   1
  -9  -5   3 80.9604 25.7326   1
  -9  -5   3 107.444 18.1825   3
   9  -5  -3 133.933 33.5530   1
  -9   5   3 99.8599 25.7101   3
  -9   5   3 187.231 37.8001   1
   9   5  -3 84.7063 28.5592   1
  -8  -5   3 -0.2033 4.08178   3
  -8  -5   3 -5.6691 11.0737   1
   8  -5  -3 -1.9282 10.5023   1
  -8   5   3 -2.9434 11.4800   3
  -8   5   3 37.3353 17.0240   1
   8   5  -3 -5.9829 6.42104   1
  -7  -5   3 18.7091 7.87519   3
   7  -5  -3 23.9353 15.3226   1
  -7  -5   3 15.6584 11.8987   1
  -7   5   3 25.8945 15.5781   1
   7   5  -3 20.6096 12.4063   1
  -7   5   3 7.35730 12.9272   3
  -6  -5   3 954.475 54.4571   1
  -6  -5   3 926.106 44.8795   3
   6  -5  -3 1055.43 61.7925   1
  -6   5   3 1046.07 60.7223   1
  -6   5   3 951.503 62.4081   3
   6   5  -3 945.750 57.0846   1
  -5  -5   3 141.405 22.4541   1
   5  -5  -3 169.440 27.3214   1
   5  -5  -3 146.549 28.2355   3
  -5  -5   3 138.423 19.3067   3
  -5   5   3 168.900 27.3635   1
   5   5  -3 201.631 40.2072   1
  -5   5   3 206.504 33.7490   3
   4  -5  -3 27.2156 13.9990   3
   4  -5  -3 45.5462 12.8315   1
  -4   5   3 25.5912 10.6688   3
   4   5  -3 42.3385 11.1256   1
   4   5  -3 35.3243 10.9606   3
   3  -5  -3 33.2840 10.3716   1
   3  -5  -3 19.3304 10.0214   3
   3   5  -3 25.0811 7.78283   1
   3   5  -3 25.8440 9.12623   3
   2  -5  -3 186.957 18.9331   1
   2  -5  -3 164.664 20.5292   1
   2  -5  -3 115.734 25.4286   3
   2   5  -3 167.556 25.5263   3
   1  -5  -3 536.853 32.1892   1
   1  -5  -3 419.753 39.9740   3
   1   5  -3 462.722 37.5171   3
   1   5  -3 481.198 28.0011   1
   0  -5  -3 26.6325 10.2912   1
   0  -5   3 32.1660 9.18044   1
   0  -5  -3 49.6823 15.7923   3
   0   5   3 44.8435 12.6071   1
   0   5  -3 31.9777 9.56996   1
  -1  -5  -3 119.494 20.2101   1
   1  -5   3 117.145 18.5190   1
  -1   5  -3 126.800 20.2880   1
   1   5   3 153.072 24.5898   1
   2  -5   3 1086.43 58.3020   1
  -2  -5  -3 1156.51 60.2859   1
   2   5   3 1223.83 64.2365   1
  -2   5  -3 1176.93 59.2467   1
  -3  -5  -3 955.380 57.4332   1
   3  -5   3 926.541 58.1174   1
   3   5   3 1004.77 62.4841   1
  -3   5  -3 903.198 55.2969   1
  -4  -5  -3 31.0825 12.0102   1
   4  -5   3 34.8748 13.4471   1
   4   5   3 30.9059 15.5879   1
  -4   5  -3 28.8924 13.2222   1
   5  -5   3 2.23868 12.3933   1
  -5  -5  -3 8.22394 12.6731   1
   5   5   3 4.60492 7.82340   1
  -5   5  -3 -8.9861 10.2881   1
  -6  -5  -3 458.668 55.7069   1
   6  -5   3 468.577 61.8638   1
   6   5   3 457.630 60.3399   1
  -6   5  -3 370.528 61.3250   1
   7  -5   3 270.832 49.2001   1
  -7  -5  -3 258.569 43.4220   1
  -7   5  -3 216.967 42.8508   1
   7   5   3 318.761 52.7488   1
  10  -6  -3 229.785 41.6295   1
 -10  -6   3 187.884 25.1052   3
 -10  -6   3 158.141 33.6633   1
  10   6  -3 169.171 38.2119   1
 -10   6   3 210.988 40.6268   1
   9  -6  -3 228.523 42.6615   1
  -9  -6   3 264.283 25.3500   3
  -9  -6   3 196.669 35.2140   1
  -9   6   3 206.443 39.0117   1
   9   6  -3 223.154 41.3430   1
  -9   6   3 266.996 44.9592   3
  -8  -6   3 143.136 21.6150   3
  -8  -6   3 145.095 28.0049   1
   8  -6  -3 143.034 31.9334   1
   8   6  -3 117.308 26.9340   1
  -8   6   3 90.9695 27.8574   3
  -8   6   3 68.7329 22.9089   1
  -7  -6   3 68.2331 19.7591   1
  -7  -6   3 74.0708 15.8012   3
   7  -6  -3 120.041 28.0286   1
  -7   6   3 130.930 26.5350   1
   7   6  -3 68.3940 20.2199   1
  -7   6   3 93.9046 25.2805   3
   6  -6  -3 1227.96 67.6983   1
  -6  -6   3 1226.77 62.1527   1
  -6  -6   3 1241.85 59.2855   3
   6   6  -3 1247.33 66.0551   1
  -6   6   3 1303.08 68.3244   1
  -6   6   3 1124.99 73.4542   3
   5  -6  -3 1125.94 59.8579   1
  -5  -6   3 1095.64 55.4183   3
   5  -6  -3 1053.79 71.6773   3
   5   6  -3 997.636 54.0322   1
  -5   6   3 1048.04 69.3090   3
  -5   6   3 1123.89 59.2288   1
   4  -6  -3 163.756 23.4948   1
   4  -6  -3 119.640 28.2269   3
   4   6  -3 128.008 22.2766   3
  -4   6   3 161.199 30.0029   3
   4   6  -3 119.793 19.8200   1
   3  -6  -3 361.355 27.4519   1
   3  -6  -3 493.346 47.3255   3
   3   6  -3 387.767 25.4641   1
  -3   6   3 400.837 40.0683   3
   3   6  -3 363.385 33.0552   3
   2  -6  -3 2236.70 75.6905   1
   2  -6  -3 2276.30 107.151   3
   2  -6  -3 2180.60 76.0710   1
   2   6  -3 2209.54 69.9759   1
   2   6  -3 2153.03 69.3953   1
   2   6  -3 2167.20 93.1564   3
   1  -6  -3 1124.03 49.6251   1
   1   6  -3 1162.90 46.0243   1
   0  -6  -3 425.098 29.2123   1
   0  -6  -3 409.618 42.3042   3
   0   6  -3 382.728 37.8242   3
   0   6   3 378.880 28.8650   1
   0   6  -3 383.492 26.5434   1
   1  -6   3 592.305 35.5663   1
  -1  -6  -3 616.791 51.3580   3
  -1  -6  -3 560.426 36.5459   1
  -1   6  -3 516.428 34.3442   1
  -2  -6  -3 1103.66 66.7831   1
   2  -6   3 1001.50 54.8140   1
   2   6   3 1033.92 59.5195   1
  -2   6  -3 1141.39 57.3153   1
   3  -6   3 1255.54 67.3208   1
  -3  -6  -3 1089.09 62.3865   1
  -3   6  -3 1198.49 64.1901   1
   3   6   3 1130.49 67.2118   1
  -4  -6  -3 25.7269 14.2653   1
   4  -6   3 2.18326 11.6526   1
  -4   6  -3 22.2872 14.2345   1
   4   6   3 1.01174 8.27434   1
  -5  -6  -3 206.746 36.1083   1
   5  -6   3 220.549 37.1226   1
  -5   6  -3 222.433 37.6138   1
   5   6   3 198.171 39.5997   1
  -6  -6  -3 1154.11 75.0747   1
  -6   6  -3 980.291 71.2317   1
   6   6   3 1032.45 77.2604   1
   7  -6   3 320.926 51.6426   1
  -7  -6  -3 358.848 50.6639   1
   7   6   3 314.061 53.5201   1
  -7   6  -3 346.591 52.7786   1
   9  -7  -3 186.662 37.9265   1
  -9  -7   3 152.286 23.9180   3
  -9  -7   3 163.235 34.5777   1
  -9   7   3 195.804 41.2642   3
   9   7  -3 147.086 33.4148   1
  -8  -7   3 53.5765 17.9377   1
  -8  -7   3 69.6707 17.8296   3
   8  -7  -3 74.7819 22.9074   1
   8   7  -3 54.4299 20.3729   1
  -8   7   3 76.0539 23.3107   1
  -8   7   3 62.1122 27.0652   3
  -7  -7   3 -1.0993 10.2702   1
   7  -7  -3 9.08242 9.31635   1
  -7  -7   3 11.2182 9.82909   3
  -7   7   3 -19.421 5.95928   1
  -7   7   3 26.8733 16.6103   3
   7   7  -3 1.00611 9.48755   1
   6  -7  -3 416.113 38.3121   1
  -6  -7   3 419.135 35.8561   3
  -6  -7   3 423.979 34.9621   1
   6   7  -3 398.691 35.9983   1
  -6   7   3 378.751 52.9758   3
  -6   7   3 435.912 37.9972   1
   5  -7  -3 270.947 45.1004   3
   5  -7  -3 274.599 33.5950   1
  -5  -7   3 321.607 31.6759   3
   5   7  -3 309.647 27.6980   1
  -5   7   3 349.907 49.8442   3
   4  -7  -3 82.0120 24.5071   3
   4  -7  -3 59.7322 15.5196   1
   4   7  -3 43.9020 10.9745   1
   4   7  -3 54.7552 17.1577   3
  -4   7   3 35.0393 18.4597   3
   3  -7  -3 575.043 54.9207   3
   3  -7  -3 498.817 32.1902   1
   3   7  -3 537.648 46.8311   4
   3   7  -3 538.961 29.2563   1
   3   7  -3 537.645 46.8334   2
  -3   7   3 502.755 48.1045   3
   2  -7  -3 1213.66 51.1752   1
   2  -7  -3 1171.28 94.2615   3
   2   7  -3 1287.60 71.8830   3
   2   7  -3 1221.46 44.7257   1
  -2   7   3 1266.77 76.2242   3
   2   7  -3 1218.17 45.2032   1
   1  -7  -3 717.412 72.3965   3
   1  -7  -3 647.128 35.3451   1
   1   7  -3 686.849 32.1013   1
   1   7  -3 769.030 56.4442   3
   0  -7  -3 499.105 62.2028   3
   0  -7  -3 503.590 31.7321   1
   0   7  -3 535.367 48.6694   3
   0   7  -3 545.256 30.6103   1
  -1  -7  -3 611.954 38.8563   1
  -1  -7  -3 754.887 62.1143   3
   1   7   3 710.824 43.6879   1
  -1   7  -3 717.576 58.3622   3
  -1   7  -3 719.589 44.1100   1
   2  -7   3 737.695 44.9627   1
  -2  -7  -3 749.756 45.9177   1
  -2  -7  -3 895.270 66.9963   3
   2   7   3 832.760 51.8574   1
  -2   7  -3 765.637 45.8243   1
  -2   7  -3 775.241 63.2625   3
  -3  -7  -3 472.612 38.4467   1
  -3  -7  -3 473.680 49.8475   3
   3  -7   3 371.691 34.7911   1
   3   7   3 462.685 41.7570   1
  -3   7  -3 336.854 33.6323   1
   4  -7   3 -13.157 7.57512   1
  -4  -7  -3 6.46452 12.3680   1
  -4   7  -3 -3.2398 9.83644   1
   4   7   3 -7.3612 8.74429   1
   5  -7   3 14.6452 12.4778   1
  -5  -7  -3 -2.3476 8.92757   1
   5   7   3 4.72017 15.7698   1
  -5   7  -3 7.91499 11.6028   1
   6  -7   3 119.945 28.7972   1
  -6  -7  -3 73.9151 26.4312   1
   6   7   3 38.9421 21.8679   1
  -6   7  -3 78.1460 26.6909   1
  -9  -8   3 56.4151 17.4221   3
   9  -8  -3 134.947 33.6814   1
  -9   8   3 55.1537 26.3929   1
  -9   8   3 64.4784 27.4767   3
   9   8  -3 99.9463 27.7477   1
   8  -8  -3 796.326 60.9515   1
  -8  -8   3 737.640 53.1790   1
  -8  -8   3 804.224 53.0929   3
  -8   8   3 747.540 69.1486   3
  -8   8   3 558.192 51.3547   1
   8   8  -3 733.150 57.6275   1
   7  -8  -3 495.778 45.7394   1
  -7  -8   3 578.208 45.4733   3
  -7  -8   3 548.304 42.7616   1
   7   8  -3 497.309 44.0665   1
  -7   8   3 551.326 47.0404   1
   6  -8  -3 34.7803 14.8547   1
  -6  -8   3 80.1866 20.7551   3
  -6   8   3 5.13612 14.5988   3
   6   8  -3 55.9209 16.4333   1
  -6   8   3 71.2995 20.2168   1
   5  -8  -3 122.201 32.8157   3
  -5  -8   3 156.823 28.9163   3
   5  -8  -3 151.826 23.6528   1
  -5   8   3 137.203 31.1220   3
   5   8  -3 149.360 23.0180   1
   4  -8  -3 1084.30 52.1208   1
   4  -8  -3 1101.60 82.1331   3
   4   8  -3 1143.42 66.3372   3
  -4   8   3 973.426 72.7183   3
   4   8  -3 1012.23 53.2757   1
   3  -8  -3 666.531 63.4329   3
   3  -8  -3 631.413 35.6449   1
   3   8  -3 612.318 30.3837   1
   3   8  -3 617.200 50.8628   3
  -3   8   3 617.479 54.4995   3
   2  -8  -3 -5.0443 6.61619   3
   2  -8  -3 8.68933 6.40559   1
   2  -8  -3 4.08567 3.80379   1
   2   8  -3 6.29764 4.06261   1
   2   8  -3 -3.8293 11.1202   3
   2   8  -3 2.00964 3.25075   1
   1  -8  -3 901.184 40.0865   1
   1  -8  -3 910.579 55.4363   4
   1  -8  -3 935.341 73.0239   3
   1  -8  -3 910.539 55.4388   2
   1   8  -3 889.903 35.3687   1
   1   8  -3 908.091 66.1718   3
   0  -8  -3 592.454 58.6798   3
   0  -8  -3 675.243 35.3807   1
   0   8  -3 569.826 53.5764   3
   0   8  -3 614.477 31.5745   1
  -1  -8  -3 320.894 51.2528   3
  -1  -8  -3 239.460 23.3953   1
  -1   8  -3 317.339 25.2065   1
  -1   8  -3 356.046 51.3184   3
   1   8   3 268.637 26.5400   1
  -2  -8  -3 122.519 31.4872   3
  -2  -8  -3 100.911 19.0813   1
   2  -8   3 128.784 22.1267   1
  -2   8  -3 102.003 20.0127   1
  -2   8  -3 42.7855 22.0026   3
   2   8   3 124.527 23.7972   1
  -3  -8  -3 64.5307 24.9976   3
  -3  -8  -3 92.3530 21.8363   1
   3  -8   3 67.6708 17.6366   1
   3   8   3 58.5842 17.2192   1
  -3   8  -3 59.3630 17.7458   1
  -4  -8  -3 1114.19 83.1916   3
  -4  -8  -3 1243.58 68.3409   1
   4  -8   3 1304.05 71.9518   1
   4   8   3 1199.04 74.6624   1
  -4   8  -3 1351.65 71.7701   1
  -4   8  -3 1330.86 92.5953   3
   5  -8   3 269.135 42.9687   1
  -5  -8  -3 240.600 37.3772   1
  -5  -8  -3 297.110 51.4781   3
  -5   8  -3 249.864 38.7384   1
   5   8   3 308.726 48.1323   1
   6  -8   3 -0.3702 14.4592   1
  -6  -8  -3 -33.680 13.2694   1
   6   8   3 15.3038 17.5997   1
  -6   8  -3 11.8200 15.3787   1
  -8  -9   3 26.7609 14.5283   3
  -8  -9   3 9.10823 12.3349   1
   8  -9  -3 -0.9107 12.2947   1
  -8   9   3 -2.5489 12.7010   1
   8   9  -3 38.7360 18.0956   1
   7  -9  -3 34.1761 16.2885   1
  -7  -9   3 42.7014 17.8025   3
  -7   9   3 19.3539 14.2792   1
  -7   9   3 0.85252 18.1751   3
   7   9  -3 7.35997 11.5153   1
  -6  -9   3 149.205 30.8861   3
   6  -9  -3 146.641 26.2433   1
  -6   9   3 144.003 33.4078   3
   6   9  -3 169.280 26.8577   1
   5  -9  -3 358.568 58.9721   3
   5  -9  -3 329.641 30.4499   1
   5   9  -3 368.526 29.2156   1
  -5   9   3 314.596 51.8893   3
   4  -9  -3 -19.645 10.1139   3
   4   9  -3 22.1630 7.81822   1
   4   9  -3 57.2106 20.9900   3
  -4   9   3 -2.8127 11.4958   3
   3  -9  -3 105.407 15.5518   1
   3  -9  -3 134.414 17.2066   1
   3  -9  -3 112.064 31.8494   3
   3   9  -3 127.380 12.0384   1
   3   9  -3 98.8421 25.8903   3
   3   9  -3 112.059 10.8236   1
  -3   9   3 96.8736 25.8833   3
   2  -9  -3 418.546 24.0242   1
   2  -9  -3 500.082 66.6171   3
   2  -9  -3 370.997 22.6762   1
   2   9  -3 439.007 46.3625   3
   2   9  -3 462.280 57.7088   2
   2   9  -3 447.567 17.4807   1
   2   9  -3 433.597 16.8086   1
   2   9  -3 462.283 57.7088   4
   1  -9  -3 358.539 21.0781   1
   1  -9  -3 337.374 56.9289   3
   1  -9  -3 319.456 20.0892   1
   1   9  -3 323.102 15.3948   1
   1   9  -3 316.956 15.5665   1
   1   9  -3 399.782 55.5131   3
   0  -9  -3 82.9141 23.2685   2
   0  -9  -3 120.401 33.8688   3
   0  -9  -3 135.729 16.5012   1
   0  -9  -3 82.9177 23.2680   4
   0   9  -3 139.321 31.6967   3
   0   9  -3 123.909 14.7429   1
  -1  -9  -3 127.319 32.6336   3
  -1   9  -3 185.206 18.3203   1
  -1   9  -3 131.459 33.7186   3
  -2  -9  -3 598.827 61.5520   3
  -2  -9  -3 640.858 39.4145   1
  -2   9  -3 539.825 68.1073   3
   2   9   3 606.997 43.5303   1
  -2   9  -3 559.079 37.6059   1
  -3  -9  -3 154.913 25.1412   1
  -3  -9  -3 231.131 44.5693   3
   3  -9   3 178.345 25.6333   1
  -3   9  -3 91.9108 29.3048   3
   3   9   3 116.116 26.2707   1
  -3   9  -3 143.105 26.0389   1
  -4  -9  -3 -19.670 12.3129   3
   4  -9   3 0.75763 11.6766   1
  -4  -9  -3 22.6960 14.2887   1
  -4   9  -3 -11.409 10.4634   1
   4   9   3 -9.5239 9.57924   1
  -5  -9  -3 37.7769 19.1705   3
   5  -9   3 38.1321 20.0174   1
  -5  -9  -3 20.3367 17.6074   1
  -5   9  -3 10.7291 12.7531   1
   5   9   3 8.07682 11.7903   1
  -7 -10   3 16.4537 12.4403   3
   7 -10  -3 12.6440 13.4062   1
   7  10  -3 -3.7846 8.68620   1
   6 -10  -3 708.627 48.3609   1
   6  10  -3 620.088 41.9930   1
   5  10  -3 730.289 39.8134   1
  -5  10   3 698.816 68.6344   3
   4 -10  -3 42.8624 23.4373   3
   4 -10  -3 53.7354 11.7392   1
   4 -10  -3 46.7360 12.4098   1
   4  10  -3 44.5435 19.1342   3
  -4  10   3 20.3862 24.6135   3
   4  10  -3 58.2238 11.0505   1
   3 -10  -3 -4.8156 14.5162   3
   3 -10  -3 23.4180 7.39691   1
   3 -10  -3 27.9572 7.22241   1
  -3  10   3 6.21954 14.4349   3
   3  10  -3 17.5775 17.4598   3
   2 -10  -3 577.940 18.8414   1
   2 -10  -3 582.204 18.8836   1
   2 -10  -3 522.656 72.5424   3
   2  10  -3 632.307 59.4228   3
   1 -10  -3 149.695 38.9655   3
   1  10  -3 191.900 37.6418   4
   1  10  -3 172.549 36.1914   3
   1  10  -3 191.894 37.6411   2
   0 -10  -3 26.3840 6.19193   1
   0 -10  -3 29.1224 5.85411   1
   0 -10  -3 17.5220 20.2413   3
   0  10  -3 22.4246 5.57227   1
  -1 -10  -3 88.9983 26.0293   4
  -1 -10  -3 110.656 30.4982   3
  -1 -10  -3 89.0023 26.0306   2
  -1  10  -3 89.7186 14.5550   1
  -1  10  -3 109.025 31.6266   3
  -2 -10  -3 327.707 56.7296   3
  -2 -10  -3 397.202 29.3730   1
   2  10   3 350.811 32.5271   1
  -2  10  -3 451.197 32.0053   1
  -2  10  -3 326.610 54.0754   3
  -3 -10  -3 634.295 42.2756   1
  -3 -10  -3 647.994 68.1123   3
   3  10   3 724.492 51.0966   1
   4 -10   3 -2.5556 9.06332   1
  -4 -10  -3 -1.7380 13.0908   1
  -4 -10  -3 -5.1493 15.7742   3
  -4  10  -3 -2.8741 11.7060   1
   4  10   3 20.2381 15.6701   1
   5 -11  -3 91.1634 15.4231   1
   5 -11  -3 114.854 17.8210   1
   5  11  -3 136.920 18.2160   1
   4 -11  -3 8.18463 9.50734   1
   4 -11  -3 0.28478 5.03918   1
   4 -11  -3 -1.3370 16.1787   3
   4  11  -3 -1.9637 15.8673   3
   3 -11  -3 8.45606 18.1216   3
   3  11  -3 29.7576 20.1100   3
   2 -11  -3 9.92953 16.6398   3
   2  11  -3 12.8406 15.9374   3
   1 -11  -3 104.561 35.6325   3
   1  11  -3 119.662 37.1422   3
   0 -11  -3 49.2224 23.6706   3
   0  11  -3 2.66324 17.4488   3
   0  11  -3 -6.5380 18.0983   2
   0  11  -3 -6.5331 18.0983   4
  -1 -11  -3 49.5864 24.0809   3
  -1  11  -3 87.0467 10.6081   1
  -2 -11  -3 305.761 57.1580   3
  -2 -11  -3 350.743 23.8889   1
  -2  11  -3 353.395 26.4681   1
  12   0  -4 1265.10 95.8069   1
 -12   0   4 1132.46 87.6556   1
 -12   0   4 1223.34 62.4433   3
  11   0  -4 451.594 63.6602   1
 -11   0   4 436.835 60.4918   1
 -11   0   4 558.484 38.5932   3
  10   0  -4 132.725 33.8308   1
 -10   0   4 107.609 28.8055   1
 -10   0   4 161.106 23.3811   3
   9   0  -4 529.074 51.2215   1
  -9   0   4 660.755 36.1818   3
  -9   0   4 602.827 53.2649   1
  -8   0   4 3120.27 91.8066   3
   8   0  -4 3198.57 133.675   1
  -8   0   4 3030.71 126.294   1
   7   0  -4 3540.72 135.798   1
  -7   0   4 3590.17 132.703   1
  -7   0   4 3574.04 96.4991   3
   6   0  -4 3364.57 123.732   1
  -6   0   4 3415.95 123.113   1
   5   0  -4 7487.38 211.326   1
   5   0  -4 7339.87 175.404   3
  -5   0   4 7516.80 210.571   1
   4   0  -4 2927.23 103.166   1
   2   0  -4 413.286 31.1325   1
   1   0  -4 2283.17 85.2150   1
  -1   0   4 2305.92 86.0347   1
   0   0  -4 3073.86 107.421   1
   0   0   4 3020.97 108.200   1
   1   0   4 3811.65 132.619   1
  -1   0  -4 3882.33 130.245   1
  -2   0  -4 7.72800 9.48723   1
   2   0   4 5.11368 8.42667   1
  -3   0  -4 781.552 55.5319   1
   3   0   4 749.353 58.5346   1
  -4   0  -4 3060.52 130.050   1
   4   0   4 3313.97 139.564   1
  -5   0  -4 40.1505 19.7154   1
   5   0   4 37.7990 19.2795   1
   6   0   4 81.9880 27.8475   1
  -6   0  -4 54.0231 20.7193   1
   7   0   4 790.481 74.0085   1
  -7   0  -4 817.044 71.4379   1
   8   0   4 1839.17 120.124   1
  -8   0  -4 1761.07 111.724   1
 -12  -1   4 -2.5851 8.42554   3
  12  -1  -4 -18.212 15.9607   1
 -12  -1   4 -61.115 17.5855   1
 -12   1   4 -11.312 19.4455   1
  12   1  -4 8.94154 19.2172   1
 -12   1   4 -19.371 12.6399   3
  11  -1  -4 164.007 40.7136   1
 -11  -1   4 210.893 39.2734   1
 -11  -1   4 106.666 17.4368   3
  11   1  -4 166.058 39.1195   1
 -11   1   4 102.484 30.4537   1
 -11   1   4 134.136 23.8199   3
  10  -1  -4 14.4033 17.3705   1
 -10  -1   4 22.0067 8.34981   3
 -10  -1   4 53.8688 20.5780   1
  10   1  -4 -10.067 11.7498   1
 -10   1   4 11.2090 13.7021   1
 -10   1   4 19.0184 10.4580   3
   9  -1  -4 47.2635 21.2214   1
  -9  -1   4 88.9146 26.3159   1
  -9  -1   4 57.9795 10.1208   3
  -9   1   4 83.4991 17.0698   3
   9   1  -4 67.5584 22.1244   1
  -8  -1   4 37.1986 16.0330   1
   8  -1  -4 21.3784 14.3565   1
  -8  -1   4 21.2539 4.69720   3
  -8   1   4 19.7850 9.40321   3
   8   1  -4 34.6245 17.3076   1
  -8   1   4 26.3583 15.2616   1
   7   1  -4 15.7444 10.5041   1
  -7   1   4 15.9337 11.6384   1
   6  -1  -4 20.7918 10.1697   1
  -6  -1   4 33.2727 14.0526   1
  -6   1   4 41.7197 9.59203   3
  -6   1   4 64.3464 17.8111   1
   6   1  -4 18.9384 9.19602   1
  -5  -1   4 455.206 36.0749   1
   5  -1  -4 450.242 36.4540   1
   5  -1  -4 467.857 28.7470   3
  -5   1   4 475.479 37.4905   1
   5   1  -4 538.494 39.6350   1
   4  -1  -4 614.225 33.2910   3
   4  -1  -4 568.490 38.9175   1
   4   1  -4 618.251 40.3140   1
   2  -1  -4 65.3951 16.1707   1
   2   1  -4 34.4437 11.0704   1
   1  -1  -4 1184.21 56.4310   1
  -1  -1   4 986.136 51.8183   1
  -1   1   4 1077.79 53.9992   1
   1   1  -4 1020.38 51.9509   1
   0  -1  -4 657.693 43.0860   1
   0  -1   4 666.091 43.0870   1
   0   1   4 594.450 41.5170   1
   0   1  -4 644.129 41.8118   1
   1  -1   4 28.5611 12.2865   1
  -1  -1  -4 73.5077 18.3532   1
   1   1   4 80.9243 19.4671   1
  -1   1  -4 49.2116 14.7367   1
  -2  -1  -4 128.212 24.9048   1
   2  -1   4 163.777 29.4581   1
   2   1   4 177.151 30.9101   1
  -2   1  -4 172.665 29.3793   1
  -3  -1  -4 144.610 29.3708   1
   3  -1   4 109.429 26.9875   1
  -3   1  -4 95.9141 23.0776   1
   3   1   4 105.067 26.4298   1
  -4  -1  -4 36.4473 15.7477   1
   4  -1   4 32.4105 16.1866   1
   4   1   4 33.5356 14.9753   1
  -4   1  -4 17.2097 16.5775   1
   5  -1   4 158.979 36.2713   1
  -5  -1  -4 161.024 33.2949   1
  -5   1  -4 175.080 35.0747   1
   5   1   4 167.783 35.1477   1
   6  -1   4 -2.7290 11.4598   1
  -6  -1  -4 -17.570 10.5769   1
   6   1   4 6.01707 11.5250   1
  -6   1  -4 9.96648 17.3918   1
  -7  -1  -4 -1.3242 14.1624   1
   7  -1   4 35.3875 22.9097   1
  -7   1  -4 11.9472 17.3288   1
   7   1   4 14.6911 16.5350   1
   8  -1   4 15.8096 22.9795   1
  -8  -1  -4 -2.2387 20.0562   1
  -8   1  -4 3.34116 16.9712   1
   8   1   4 4.03636 14.9136   1
 -11  -2   4 166.121 16.6061   3
  11  -2  -4 144.688 38.0855   1
  11   2  -4 81.6381 27.5122   1
 -11   2   4 122.103 24.8439   3
 -11   2   4 154.057 34.7114   1
  10  -2  -4 455.852 61.7700   1
 -10  -2   4 553.033 26.5464   3
 -10  -2   4 570.923 53.9125   1
  10   2  -4 485.219 62.7016   1
 -10   2   4 666.891 59.7704   1
  -9  -2   4 171.606 10.6164   3
   9  -2  -4 137.408 32.4444   1
  -9  -2   4 92.3069 25.2740   1
  -9   2   4 142.193 33.0081   1
   9   2  -4 145.242 33.6202   1
  -9   2   4 115.128 23.5383   3
   8  -2  -4 159.954 32.5860   1
  -8  -2   4 208.080 33.9181   1
  -8   2   4 221.802 28.9183   3
  -8   2   4 224.397 43.2880   1
   8   2  -4 212.983 37.9766   1
   7  -2  -4 -0.9997 8.51566   1
  -7  -2   4 -1.6837 8.01377   1
   7   2  -4 5.54763 8.16872   1
  -7   2   4 -5.9990 6.24768   1
  -7   2   4 -1.1165 5.50622   3
  -6  -2   4 2769.55 106.311   1
   6  -2  -4 2844.63 111.156   1
  -6   2   4 2726.01 107.478   1
   6   2  -4 2698.64 121.815   1
  -6   2   4 2758.21 94.2771   3
   5  -2  -4 60.2497 15.6360   1
   5  -2  -4 91.0535 17.3567   3
  -5   2   4 85.8988 16.4793   3
   5   2  -4 135.235 23.1107   1
  -5   2   4 88.0947 19.2382   1
   4  -2  -4 40.7385 11.5673   3
   4  -2  -4 31.7756 10.8256   1
   4   2  -4 39.4340 11.0777   1
   3  -2  -4 1059.10 51.4001   3
   2  -2  -4 1464.57 64.4700   1
   2   2  -4 1478.80 62.7842   1
   1  -2  -4 772.352 44.9235   1
   1   2  -4 786.057 44.0565   1
  -1   2   4 751.817 44.7537   1
   0  -2   4 56.2033 16.1181   1
   0  -2  -4 79.3030 19.0731   1
   0   2   4 23.3396 9.73137   1
   0   2  -4 29.6185 11.1530   1
   1  -2   4 547.406 40.9898   1
  -1  -2  -4 468.601 37.2510   1
   1   2   4 499.474 39.9914   1
  -1   2  -4 491.125 37.7542   1
  -2  -2  -4 2377.56 100.180   1
   2  -2   4 2393.63 102.893   1
   2   2   4 2566.72 122.721   1
  -2   2  -4 2370.10 99.1126   1
   3  -2   4 240.255 38.3759   1
  -3  -2  -4 188.610 33.5550   1
   3   2   4 179.733 33.0093   1
  -3   2  -4 131.811 27.5794   1
  -4  -2  -4 123.994 27.4722   1
   4  -2   4 192.926 37.5805   1
   4   2   4 157.280 33.2320   1
  -4   2  -4 255.467 39.7914   1
  -5  -2  -4 466.208 57.3596   1
   5  -2   4 446.023 59.9223   1
   5   2   4 493.666 61.7466   1
  -5   2  -4 496.313 50.7064   1
  -6  -2  -4 284.103 45.0276   1
   6  -2   4 252.188 47.3269   1
   6   2   4 238.421 45.5809   1
  -6   2  -4 276.191 46.1717   1
   7  -2   4 17.3935 17.8225   1
   7   2   4 -1.3403 14.3055   1
  -7   2  -4 -19.043 16.5378   1
 -11  -3   4 57.5234 9.11966   3
 -11  -3   4 47.4544 20.7023   1
  11  -3  -4 42.3603 18.6253   1
 -11  -3   4 58.9816 9.15874   3
 -11   3   4 78.9613 23.9383   3
  11   3  -4 63.8568 24.4728   1
 -11   3   4 73.8669 28.3328   1
  10  -3  -4 126.661 33.3720   1
 -10  -3   4 185.397 36.8203   1
 -10  -3   4 155.868 10.0209   3
 -10  -3   4 134.088 9.51734   3
 -10   3   4 163.446 36.0881   1
  10   3  -4 136.492 36.1898   1
 -10   3   4 162.511 30.0471   3
   9  -3  -4 38.7542 19.2778   1
  -9  -3   4 44.6828 18.8842   1
  -9   3   4 34.5141 15.7221   1
  -9   3   4 51.3385 18.0468   3
   9   3  -4 65.5018 22.0012   1
   8  -3  -4 18.7386 13.8267   1
  -8  -3   4 14.8557 12.0234   1
  -8   3   4 18.7236 13.1255   1
   8   3  -4 20.3260 11.6989   1
  -8   3   4 12.4508 9.74961   3
  -7  -3   4 19.2225 12.0922   1
   7  -3  -4 23.8443 13.9078   1
  -7   3   4 26.1354 11.8074   3
  -7   3   4 19.0176 11.9993   1
   7   3  -4 -8.6323 8.40503   1
  -6  -3   4 34.0584 13.2710   1
   6  -3  -4 29.6869 11.5705   1
  -6   3   4 21.1232 9.96575   3
  -6   3   4 38.5527 15.6005   1
   6   3  -4 29.9157 11.4072   1
   5  -3  -4 39.8287 11.8412   3
   5  -3  -4 14.8387 8.16176   1
  -5   3   4 31.4532 9.68672   3
   5   3  -4 13.5876 7.48313   2
   5   3  -4 48.8669 13.8328   1
   5   3  -4 13.5875 7.48281   4
   4  -3  -4 329.514 30.6726   3
   4  -3  -4 436.360 33.2283   1
   4   3  -4 333.492 28.4759   1
   4   3  -4 370.409 21.3028   3
   3  -3  -4 956.090 54.2905   3
   2  -3  -4 278.138 26.2373   1
   2   3  -4 319.146 26.1850   1
   1  -3  -4 186.658 25.8133   1
   1   3  -4 187.585 25.2087   1
   0  -3   4 355.067 30.0868   1
   0  -3  -4 358.401 31.6245   1
   0   3  -4 378.822 31.5279   1
   0   3   4 406.228 33.5606   1
  -1  -3  -4 103.457 21.6895   1
   1  -3   4 126.374 24.0173   1
   1   3   4 107.889 22.7513   1
  -1   3  -4 143.788 24.6023   1
   2  -3   4 44.7369 16.9627   1
  -2  -3  -4 37.6942 14.5177   1
   2   3   4 66.4753 19.4740   1
  -2   3  -4 36.5098 14.5287   1
  -3  -3  -4 180.613 31.7778   1
   3  -3   4 192.704 34.4302   1
   3   3   4 161.245 33.4784   1
  -3   3  -4 141.111 29.4406   1
  -4  -3  -4 8.75363 9.91526   1
   4   3   4 1.00191 7.33710   1
  -4   3  -4 0.42351 9.19509   1
   5  -3   4 202.616 38.1228   1
  -5  -3  -4 215.623 39.1632   1
  -5   3  -4 265.709 45.0893   1
   5   3   4 285.963 47.8866   1
   6  -3   4 103.849 28.8712   1
  -6  -3  -4 146.662 35.0842   1
  -6   3  -4 120.798 31.9322   1
   6   3   4 159.485 39.8020   1
   7  -3   4 1.41198 20.5211   1
  -7  -3  -4 1.96526 15.9850   1
  -7   3  -4 40.1791 20.3505   1
   7   3   4 13.4402 17.2863   1
  11  -4  -4 176.283 42.2591   1
 -11  -4   4 133.828 34.4294   1
 -11  -4   4 144.698 9.98757   3
 -11   4   4 87.8269 27.5555   1
  11   4  -4 121.200 34.8629   1
 -11   4   4 80.0296 26.3491   3
 -10  -4   4 149.334 32.0821   1
  10  -4  -4 130.907 32.3200   1
  10   4  -4 110.123 30.3143   1
 -10   4   4 104.479 26.9497   3
 -10   4   4 138.163 33.3639   1
  -9  -4   4 634.502 55.2427   1
   9  -4  -4 840.708 65.7407   1
   9   4  -4 688.021 59.2363   1
  -9   4   4 674.562 53.7020   3
  -9   4   4 580.521 53.2649   1
   8  -4  -4 2910.63 128.932   1
  -8  -4   4 2854.24 119.221   1
   8   4  -4 2864.92 123.978   1
  -8   4   4 2937.89 124.051   1
  -8   4   4 2842.10 116.273   3
   7  -4  -4 1869.69 94.0925   1
  -7  -4   4 1908.06 88.3541   1
  -7   4   4 1915.89 92.3108   1
  -7   4   4 2071.49 92.0766   3
   7   4  -4 1970.26 93.4206   1
   6  -4  -4 1032.72 62.4605   3
   6  -4  -4 958.705 59.7999   1
  -6   4   4 1023.99 60.5631   1
   6   4  -4 913.641 56.0194   1
  -6   4   4 967.951 68.5940   3
   5  -4  -4 714.727 51.4394   3
   5  -4  -4 722.448 47.6683   1
   5   4  -4 788.822 55.8739   1
   5   4  -4 791.023 33.6178   3
  -5   4   4 669.563 47.3078   3
   5   4  -4 703.888 50.6932   2
   5   4  -4 703.889 50.6909   4
   4  -4  -4 4238.65 139.153   1
   4  -4  -4 4828.11 156.679   3
   4   4  -4 4496.10 136.390   1
   4   4  -4 4449.04 125.416   3
   3  -4  -4 3587.50 116.687   1
   3  -4  -4 3436.34 127.581   3
   2  -4  -4 1969.71 87.0054   3
   2  -4  -4 1751.97 73.1261   1
   2   4  -4 1764.86 69.0065   1
   1  -4  -4 2517.34 90.8549   1
   1   4  -4 2267.89 83.7756   1
   0  -4  -4 4495.70 142.522   1
   0  -4   4 4619.90 139.736   1
   0   4   4 4379.82 142.886   1
   0   4  -4 4675.30 140.066   1
   1  -4   4 481.599 37.4647   1
  -1  -4  -4 399.093 35.9438   1
   1   4   4 448.160 38.2037   1
  -1   4  -4 452.081 36.3376   1
  -2  -4  -4 386.138 36.5386   1
   2  -4   4 269.472 37.9421   1
  -2   4  -4 323.597 40.3858   1
   2   4   4 191.558 32.2516   1
  -3  -4  -4 2066.44 96.7928   1
   3  -4   4 2084.63 99.5435   1
  -3   4  -4 2060.70 95.1008   1
   3   4   4 1981.30 99.5500   1
  -4  -4  -4 2870.33 122.994   1
   4  -4   4 2888.46 127.791   1
   4   4   4 2775.09 128.169   1
  -4   4  -4 2730.96 119.699   1
   5  -4   4 594.048 57.1171   1
  -5  -4  -4 619.717 55.8333   1
   5   4   4 604.986 58.2416   1
  -5   4  -4 537.076 52.6257   1
  -6  -4  -4 566.647 55.1332   1
   6  -4   4 555.734 69.8464   1
   6   4   4 585.706 72.1506   1
  -6   4  -4 613.539 59.1361   1
   7  -4   4 760.738 72.7667   1
  -7  -4  -4 787.951 69.6663   1
  -7   4  -4 787.805 70.1598   1
   7   4   4 740.202 72.5762   1
  11  -5  -4 5.64875 13.0100   1
 -11  -5   4 44.9843 23.8959   1
 -11  -5   4 30.4737 5.37807   3
 -11   5   4 17.9514 17.7767   1
 -11   5   4 -9.7453 16.6716   3
 -10  -5   4 166.304 39.9463   1
  10  -5  -4 238.066 45.9083   1
 -10  -5   4 184.884 12.2621   3
  10   5  -4 204.491 40.0809   1
 -10   5   4 269.663 45.0944   1
 -10   5   4 200.221 37.6698   3
   9  -5  -4 3.24259 13.0272   1
  -9  -5   4 30.9352 14.8759   1
   9   5  -4 4.55152 13.2447   1
  -9   5   4 40.9283 17.8520   1
  -9   5   4 -1.9331 13.2113   3
  -8  -5   4 3.72244 10.2884   1
   8  -5  -4 -6.8909 8.12492   1
  -8   5   4 7.53676 12.8610   3
   8   5  -4 4.73013 10.1852   1
  -8   5   4 -0.5640 9.15445   1
   7  -5  -4 52.5085 18.9458   1
  -7  -5   4 15.7076 12.1466   1
  -7   5   4 36.3801 16.8492   1
   7   5  -4 51.8869 17.5279   1
  -7   5   4 17.7583 13.4605   3
   6  -5  -4 10.8547 9.03040   1
   6  -5  -4 14.8371 10.0212   3
  -6   5   4 4.30168 8.95529   1
  -6   5   4 15.5586 10.1972   3
   6   5  -4 11.3675 10.3950   1
   5  -5  -4 28.4559 13.9320   3
   5  -5  -4 21.5584 10.7505   1
  -5   5   4 55.9953 15.9879   3
   5   5  -4 24.6800 8.88232   3
   5   5  -4 21.3473 10.1810   1
   5   5  -4 41.4021 16.3841   2
   5   5  -4 41.4053 16.3840   4
   4  -5  -4 319.422 42.0633   3
   4  -5  -4 294.355 27.8310   1
  -4   5   4 268.347 35.4061   3
   4   5  -4 238.553 23.4627   3
   4   5  -4 246.395 23.8340   1
   3  -5  -4 123.959 20.5986   1
   3  -5  -4 141.574 27.8265   3
   3   5  -4 145.949 23.2788   3
   2  -5  -4 39.2425 11.9937   1
   2  -5  -4 42.2137 16.6656   3
   2   5  -4 49.1432 12.9644   1
   1  -5  -4 45.9004 13.8414   1
   1  -5  -4 33.8622 12.6851   3
   1   5  -4 30.2619 10.9063   1
   0  -5   4 310.522 27.2458   1
   0  -5  -4 306.491 29.3727   1
   0   5  -4 267.749 25.8343   1
  -1  -5  -4 46.0763 15.5139   1
   1  -5   4 69.9807 17.8549   1
   1   5   4 64.7832 18.6678   1
  -1   5  -4 58.4936 16.4989   1
  -2  -5  -4 3.47037 8.02917   1
   2  -5   4 10.7976 9.01083   1
   2   5   4 -8.0065 7.56960   1
  -2   5  -4 -2.7206 5.75928   1
   3  -5   4 -24.489 8.12766   1
  -3  -5  -4 20.6974 12.7295   1
   3   5   4 3.40303 9.05287   1
  -3   5  -4 16.5640 11.8384   1
   4  -5   4 3.66008 11.2413   1
  -4  -5  -4 -10.780 10.0873   1
   4   5   4 -7.5513 7.71564   1
  -4   5  -4 -2.7583 9.64743   1
  -5  -5  -4 66.1066 22.3715   1
   5  -5   4 155.350 34.0610   1
  -5   5  -4 94.3336 27.8535   1
   5   5   4 110.044 32.4974   1
   6  -5   4 94.2358 29.2722   1
  -6   5  -4 88.7771 25.8437   1
   6   5   4 60.0050 23.7111   1
   7  -5   4 49.4965 23.1235   1
  -7  -5  -4 22.0208 18.5849   1
  -7   5  -4 -2.8953 16.2962   1
 -10  -6   4 264.965 42.2058   1
 -10  -6   4 204.619 16.9904   3
  10  -6  -4 220.776 44.2644   1
  10   6  -4 192.008 39.0686   1
 -10   6   4 200.990 38.8220   1
 -10   6   4 205.545 39.4786   3
  -9  -6   4 88.5309 24.4839   1
   9  -6  -4 115.351 29.2535   1
  -9  -6   4 115.832 14.8725   3
  -9   6   4 115.587 30.4838   3
   9   6  -4 132.400 32.1527   1
  -9   6   4 131.706 30.8283   1
   8  -6  -4 53.5665 21.0536   1
  -8  -6   4 39.1368 17.9023   1
   8   6  -4 53.1407 17.8906   1
  -8   6   4 16.6921 14.6737   3
  -8   6   4 53.3335 22.5719   1
  -7  -6   4 11.0289 11.3719   1
   7  -6  -4 24.4882 14.1112   1
   7   6  -4 -1.8646 7.63617   1
  -7   6   4 31.4522 15.7315   3
  -7   6   4 2.43784 8.26944   1
   6  -6  -4 1036.40 62.5354   1
   6  -6  -4 1054.54 86.9959   3
  -6   6   4 996.540 67.7097   3
   6   6  -4 1001.71 59.0784   1
   5  -6  -4 50.5152 18.9724   3
   5  -6  -4 29.0949 11.6203   1
  -5   6   4 33.1487 15.3511   3
   5   6  -4 39.4844 11.5679   3
   5   6  -4 45.6276 13.4709   1
   4  -6  -4 2.27700 8.41306   3
   4  -6  -4 6.93219 7.79648   1
   4   6  -4 33.0989 12.7779   3
   4   6  -4 51.9441 15.8963   1
  -4   6   4 45.6760 17.6516   3
   3  -6  -4 542.581 38.1835   1
   3  -6  -4 650.453 55.3662   3
   3  -6  -4 598.246 38.8988   1
   3   6  -4 559.474 34.3946   1
   3   6  -4 605.743 43.8751   3
   2  -6  -4 1343.16 81.8811   3
   2  -6  -4 1255.02 60.0802   1
   2   6  -4 1468.59 85.9304   3
   1  -6  -4 125.859 28.4830   3
   1  -6  -4 127.349 21.9925   1
   1   6  -4 147.306 20.5619   1
   0  -6  -4 24.0945 10.6789   1
   0   6  -4 18.1153 8.89407   1
   0   6   4 26.3139 11.7138   1
  -1  -6  -4 662.118 44.5939   1
   1  -6   4 594.712 40.9086   1
   1   6   4 594.097 44.0327   1
  -1   6  -4 650.342 43.2923   1
  -2  -6  -4 1654.76 79.2171   1
   2  -6   4 1497.40 74.8365   1
   2   6   4 1528.92 80.2965   1
  -2   6  -4 1604.55 77.0139   1
   3  -6   4 34.5655 16.8120   1
  -3  -6  -4 41.1936 17.0404   1
  -3   6  -4 81.6576 22.8635   1
   3   6   4 71.4531 20.9360   1
   4  -6   4 10.2968 13.2780   1
  -4  -6  -4 16.8248 15.7972   1
  -4   6  -4 15.1383 11.7927   1
   4   6   4 1.77510 10.8395   1
   5  -6   4 426.020 59.2638   1
  -5  -6  -4 363.397 49.9001   1
   5   6   4 318.633 51.4316   1
  -5   6  -4 428.866 54.2919   1
  -6  -6  -4 193.052 40.1258   1
   6  -6   4 155.390 35.3210   1
   6   6   4 248.452 47.2389   1
  -6   6  -4 256.341 47.4334   1
 -10  -7   4 61.8692 13.2848   3
 -10  -7   4 8.15191 17.3291   1
  10  -7  -4 11.0297 14.8192   1
 -10   7   4 9.66326 18.0249   1
 -10   7   4 53.6149 24.1000   3
  10   7  -4 67.7942 25.0790   1
  -9  -7   4 15.8916 13.7111   1
   9  -7  -4 30.0467 22.2942   1
   9   7  -4 1.03283 14.4576   1
  -9   7   4 1.28170 18.1937   1
  -9   7   4 26.4129 21.6787   3
  -8  -7   4 -26.681 7.83454   1
   8  -7  -4 14.1417 14.5505   1
  -8   7   4 6.12308 15.2643   3
   8   7  -4 -5.8321 10.1113   1
  -8   7   4 -8.3914 10.5323   1
   7  -7  -4 -14.199 6.99129   1
  -7   7   4 -5.2175 9.96604   1
   7   7  -4 3.94005 8.99553   1
  -7   7   4 9.13101 12.5162   3
   6  -7  -4 5.07880 10.3341   1
   6  -7  -4 5.09633 15.5675   3
  -6   7   4 -12.472 9.54860   3
   6   7  -4 4.49194 10.7050   1
   5  -7  -4 85.3419 18.6736   1
   5  -7  -4 76.4643 22.8253   3
  -5   7   4 103.928 26.3181   3
   5   7  -4 76.7164 17.1279   1
   5   7  -4 86.8643 19.4801   3
   4  -7  -4 105.238 20.6817   1
   4  -7  -4 46.8041 19.2709   3
  -4   7   4 118.854 26.6266   3
   4   7  -4 96.6140 17.7802   1
   4   7  -4 89.0697 20.8711   3
   4   7  -4 94.8351 28.5071   2
   4   7  -4 94.8383 28.5066   4
   3  -7  -4 693.159 41.4108   1
   3  -7  -4 631.840 59.0215   3
   3  -7  -4 621.801 40.5004   1
   3  -7  -4 624.143 37.5874   2
   3  -7  -4 624.143 37.5857   4
   3   7  -4 694.928 37.1441   1
   3   7  -4 704.573 38.2992   1
   3   7  -4 657.295 49.8601   3
   2  -7  -4 29.3221 11.2036   1
   2  -7  -4 17.7109 11.5124   3
   2  -7  -4 60.2015 14.5257   1
   2   7  -4 35.3256 16.2028   3
   2   7  -4 31.7570 9.31760   1
   1  -7  -4 33.4526 12.0663   1
   1  -7  -4 83.2118 24.1991   3
   1   7  -4 52.8712 19.7634   3
   1   7  -4 54.1016 13.8266   1
   0  -7  -4 134.754 30.8360   3
   0   7  -4 118.655 20.2111   1
   0   7  -4 107.434 25.9446   3
  -1  -7  -4 17.2707 13.5273   3
   1  -7   4 31.4423 12.7742   1
  -1  -7  -4 8.91745 9.15347   1
   1   7   4 32.2325 13.7034   1
  -1   7  -4 4.85427 7.44409   1
  -2  -7  -4 34.8547 15.9364   3
  -2  -7  -4 52.8454 17.1182   1
   2  -7   4 41.0039 13.0966   1
   2   7   4 32.2420 12.3055   1
  -2   7  -4 48.9872 15.4990   1
   3  -7   4 1.48767 9.95674   1
  -3  -7  -4 -6.2416 9.98876   1
   3   7   4 9.39409 11.9229   1
  -3   7  -4 -10.331 9.99689   1
  -4  -7  -4 35.3265 14.3471   1
   4  -7   4 30.3758 15.9906   1
   4   7   4 6.06633 12.1469   1
  -4   7  -4 5.21627 10.2769   1
   5  -7   4 112.193 29.3611   1
  -5  -7  -4 98.6587 25.1702   1
  -5   7  -4 111.082 25.6035   1
   5   7   4 92.6715 28.1345   1
   6  -7   4 -3.4569 16.0846   1
  -6  -7  -4 18.4634 18.9665   1
   6   7   4 3.72476 16.9216   1
  -6   7  -4 -1.0428 14.5620   1
   9  -8  -4 268.319 45.3392   1
  -9  -8   4 236.319 39.9301   1
  -9   8   4 311.096 48.8235   1
   9   8  -4 264.116 42.4154   1
  -9   8   4 175.997 38.7220   3
   8  -8  -4 1355.83 81.0317   1
  -8   8   4 1325.09 91.5825   3
  -8   8   4 1246.63 78.2284   1
   8   8  -4 1252.29 75.8171   1
   7  -8  -4 1190.54 71.3559   1
   7   8  -4 1225.19 69.8521   1
  -7   8   4 1277.58 101.752   3
   6  -8  -4 989.379 59.3669   1
   6  -8  -4 829.626 72.9060   3
   6   8  -4 859.641 52.4549   1
  -6   8   4 864.081 70.0495   3
   5  -8  -4 1829.75 109.336   3
   5  -8  -4 1489.66 72.3343   1
   5   8  -4 1453.88 75.1793   3
   5   8  -4 1483.53 67.0736   1
  -5   8   4 1615.65 96.3742   3
   4  -8  -4 1643.32 71.3981   1
   4  -8  -4 1876.21 111.986   3
   4   8  -4 1663.82 95.4100   4
   4   8  -4 1694.22 85.2309   3
   4   8  -4 1673.07 66.1008   1
   4   8  -4 1663.85 95.4146   2
  -4   8   4 1753.81 97.9418   3
   3  -8  -4 277.692 25.4529   1
   3  -8  -4 270.612 46.7765   3
   3   8  -4 298.447 23.5115   1
   3   8  -4 319.964 44.1218   3
   2  -8  -4 72.1193 25.4293   3
   2  -8  -4 24.1939 11.4843   1
   2  -8  -4 32.3566 10.5877   1
   2   8  -4 32.8229 9.33349   1
   2   8  -4 50.0210 19.0865   3
   1  -8  -4 1031.62 79.6041   3
   1   8  -4 1029.68 72.3162   3
   1   8  -4 1012.09 46.5232   1
   0  -8  -4 1602.54 69.4847   1
   0  -8  -4 1633.43 102.241   3
   0   8  -4 1826.99 100.641   3
   0   8  -4 1770.44 69.5358   1
  -1  -8  -4 781.527 69.9457   3
  -1  -8  -4 858.819 50.2176   1
  -1   8  -4 780.657 47.0681   1
  -1   8  -4 886.081 70.5275   3
   1   8   4 806.873 52.8490   1
  -2  -8  -4 21.2912 13.0344   1
  -2  -8  -4 8.08845 15.4201   3
   2  -8   4 17.5880 9.94996   1
   2   8   4 2.11260 6.87155   1
  -2   8  -4 106.557 38.0731   3
  -2   8  -4 15.1342 11.1966   1
  -3  -8  -4 539.605 71.3384   3
  -3  -8  -4 497.596 42.4333   1
   3  -8   4 526.725 44.2158   1
   3   8   4 561.716 50.3358   1
  -3   8  -4 562.152 45.0285   1
  -4  -8  -4 1374.73 75.9751   1
   4  -8   4 1254.33 74.8499   1
  -4  -8  -4 1224.50 90.6933   3
   4   8   4 1102.39 76.8725   1
  -4   8  -4 1208.94 74.1109   1
   5  -8   4 26.3841 18.4480   1
  -5  -8  -4 -20.708 13.4217   1
  -5   8  -4 50.2374 20.1055   1
   5   8   4 52.8869 21.6062   1
   8  -9  -4 -12.419 10.3482   1
   8   9  -4 16.8152 14.4900   1
   7  -9  -4 0.96481 9.94263   1
   7   9  -4 1.56628 10.8521   1
  -7   9   4 -15.184 17.1743   3
   6  -9  -4 15.5181 16.0399   3
   6  -9  -4 8.32276 12.2441   1
  -6   9   4 -9.6993 16.0565   3
   6   9  -4 12.5623 8.90053   1
   5  -9  -4 134.326 37.7838   3
   5  -9  -4 105.252 20.7279   1
  -5   9   4 117.070 29.6403   3
   5   9  -4 64.2648 18.8890   3
   5   9  -4 85.5261 17.5686   1
   4  -9  -4 7.53317 8.99674   1
   4  -9  -4 2.26708 6.94649   1
   4  -9  -4 7.47346 13.7876   3
   4   9  -4 11.0406 12.6559   3
   4   9  -4 -4.1508 3.89521   1
   3  -9  -4 193.994 24.7371   1
   3  -9  -4 321.359 54.1303   3
   3   9  -4 191.628 25.6484   1
   3   9  -4 241.588 40.3071   3
   3   9  -4 157.645 32.9516   4
   3   9  -4 165.015 16.9126   1
   3   9  -4 157.644 32.9515   2
   2  -9  -4 4.03881 11.6982   1
   2  -9  -4 12.8423 14.8010   3
   2   9  -4 12.9181 6.67027   1
   2   9  -4 5.35962 15.8375   3
   1  -9  -4 10.0599 7.79343   1
   1  -9  -4 21.8368 18.7904   3
   1   9  -4 13.5539 7.75721   1
   1   9  -4 24.0438 15.4703   3
   0  -9  -4 -12.553 9.35467   3
   0  -9  -4 -1.6160 6.43067   1
   0   9  -4 -0.0099 5.44462   1
   0   9  -4 8.60707 12.3320   3
  -1  -9  -4 16.3861 13.8334   3
  -1  -9  -4 1.16288 8.35629   1
  -1   9  -4 14.2652 17.1354   3
  -1   9  -4 -1.2513 7.63348   1
  -2  -9  -4 -6.4867 11.6667   3
  -2  -9  -4 6.75960 11.3569   1
   2  -9   4 -17.081 8.15406   1
   2   9   4 -8.0413 8.02622   1
  -2   9  -4 -14.346 14.1047   3
   3  -9   4 33.4840 13.7898   1
  -3  -9  -4 46.3795 17.2678   1
  -3  -9  -4 24.1180 19.5471   3
   3   9   4 9.64844 12.2173   1
  -3   9  -4 35.4917 15.2702   1
   4  -9   4 12.4952 14.4910   1
  -4  -9  -4 15.3108 15.3775   3
  -4  -9  -4 -5.3429 15.0911   1
   4   9   4 3.15848 10.5814   1
  -4   9  -4 21.4439 13.0120   1
   7 -10  -4 8.57597 11.1619   1
   7  10  -4 -3.3588 9.71315   1
   6 -10  -4 847.760 52.7211   1
   6  10  -4 706.532 44.8133   1
   5 -10  -4 136.492 21.5744   1
   5 -10  -4 153.778 46.7507   3
   5  10  -4 163.273 32.6784   3
  -5  10   4 192.167 38.8894   3
   5  10  -4 146.205 20.8391   1
   4 -10  -4 3.32961 7.00272   1
   4 -10  -4 8.59718 17.1928   3
   4 -10  -4 3.82496 7.61907   1
   4  10  -4 9.74463 6.34454   1
   4  10  -4 -4.7208 12.4585   3
   4  10  -4 4.41810 5.24757   1
  -4  10   4 4.37069 17.5871   3
   3 -10  -4 107.097 17.3026   1
   3 -10  -4 113.180 37.1223   3
   3 -10  -4 86.8854 15.6586   1
   3  10  -4 116.615 31.8961   3
   3  10  -4 96.1202 12.8278   1
   2 -10  -4 413.904 26.2026   1
   2 -10  -4 327.954 55.6017   3
   2 -10  -4 413.456 30.9224   1
   2  10  -4 400.035 55.6316   3
   2  10  -4 393.032 19.8811   1
   2  10  -4 396.483 20.4108   1
   1 -10  -4 37.4787 10.4619   1
   1 -10  -4 58.1031 12.8898   1
   1 -10  -4 67.0257 29.9990   3
   1  10  -4 41.2961 8.91031   1
   1  10  -4 43.8596 25.2385   3
   1  10  -4 61.1104 10.7811   1
   0 -10  -4 6.22863 8.05802   1
   0 -10  -4 -9.1800 15.6498   3
   0  10  -4 24.7588 17.1503   3
   0  10  -4 1.36530 5.35837   1
  -1 -10  -4 71.1027 25.7404   3
  -1 -10  -4 72.9595 16.0045   1
  -1  10  -4 46.2509 13.5314   1
  -1  10  -4 61.3451 25.5753   3
  -2 -10  -4 403.423 64.8299   3
  -2 -10  -4 435.116 36.1855   1
   2  10   4 427.288 40.5798   1
  -2  10  -4 387.937 51.0588   1
  -3 -10  -4 -21.126 10.2640   1
  -3 -10  -4 3.54459 14.2708   3
   3 -10   4 -2.9337 10.3090   1
  -3  10  -4 15.7299 9.71025   1
   3  10   4 14.1256 12.9147   1
   5 -11  -4 -7.2694 8.75131   1
   5 -11  -4 10.2709 22.0720   3
   5 -11  -4 38.3751 13.8793   1
   5  11  -4 16.0614 13.9948   3
   5  11  -4 20.1404 9.20789   1
   5  11  -4 11.7007 6.75754   1
   4 -11  -4 -1.5191 7.57031   1
   4 -11  -4 -1.3078 5.53567   1
   4 -11  -4 -23.657 12.7583   3
   4  11  -4 15.8893 15.0898   3
   4  11  -4 -3.4828 3.31092   1
   3 -11  -4 96.8144 12.9376   1
   3 -11  -4 39.8987 27.5780   3
   2 -11  -4 41.9047 7.91369   1
   2 -11  -4 65.7601 30.0223   3
   2 -11  -4 52.8015 8.59328   1
   2  11  -4 47.8447 24.0456   2
   2  11  -4 34.6045 21.2318   3
   2  11  -4 47.7972 24.0450   4
   1 -11  -4 17.9426 15.0322   3
   1 -11  -4 -0.3609 7.77602   1
   1 -11  -4 -0.3527 4.70363   1
   1  11  -4 10.4701 19.9878   3
   0 -11  -4 4.74637 7.48459   1
   0 -11  -4 -1.3646 5.41111   1
   0 -11  -4 -5.3752 13.6948   3
   0  11  -4 8.91713 5.71541   1
  -1 -11  -4 -27.033 13.2184   4
  -1 -11  -4 -0.4707 9.65586   1
  -1 -11  -4 -27.059 13.2184   2
  -1 -11  -4 7.38139 20.1467   3
  -1  11  -4 3.68436 7.60198   1
  12   0  -5 63.4010 24.2280   1
 -12   0   5 19.1878 23.3451   1
 -12   0   5 65.8482 14.1732   3
  11   0  -5 16.6580 18.4426   1
 -11   0   5 19.9955 8.97138   3
 -11   0   5 9.38471 15.3958   1
  10   0  -5 25.2900 18.6155   1
 -10   0   5 -0.3290 11.6319   1
 -10   0   5 0.52027 4.69903   3
  -9   0   5 11.3445 10.4733   1
   9   0  -5 50.0993 19.2168   1
  -9   0   5 15.5430 5.41054   3
  -8   0   5 442.502 52.5555   1
   8   0  -5 359.139 48.0814   1
   7   0  -5 1001.75 63.4188   1
  -7   0   5 798.357 57.8150   1
   6   0  -5 1597.50 81.5133   1
   6   0  -5 1814.42 57.0071   3
   5   0  -5 3297.27 95.2854   3
   5   0  -5 3452.76 123.564   1
   2   0  -5 296.687 28.9414   1
   1   0  -5 7793.15 214.468   1
  -1   0   5 7195.17 211.413   1
   0   0   5 3254.24 123.355   1
   0   0  -5 3507.21 125.284   1
  -1   0  -5 74.2397 19.7414   1
   1   0   5 37.5681 15.2544   1
  -2   0  -5 104.711 25.1279   1
   2   0   5 125.366 28.0142   1
   3   0   5 1535.05 91.2800   1
  -3   0  -5 1673.94 90.2142   1
   4   0   5 526.241 54.1645   1
  -4   0  -5 681.521 58.8924   1
   5   0   5 2.68657 11.5200   1
  -5   0  -5 -8.8321 13.2970   1
   6   0   5 56.2425 26.3722   1
  -6   0  -5 147.553 34.2012   1
  -7   0  -5 436.512 62.9193   1
   7   0   5 419.818 68.3394   1
 -12  -1   5 15.8338 18.7477   1
 -12  -1   5 16.6035 6.33454   3
  12  -1  -5 -4.0390 16.8828   1
 -12   1   5 -14.612 16.6629   1
  12   1  -5 14.8111 23.0018   1
 -12   1   5 34.7993 14.0659   3
  11  -1  -5 419.027 62.2552   1
 -11  -1   5 472.779 20.0801   3
 -11  -1   5 504.913 63.2112   1
 -11   1   5 435.876 59.5046   1
 -11   1   5 462.192 34.9835   3
  11   1  -5 430.565 61.9100   1
  10  -1  -5 666.488 61.5174   1
 -10  -1   5 595.472 56.0982   1
 -10   1   5 567.637 36.9741   3
 -10   1   5 517.009 51.9050   1
  10   1  -5 568.696 58.0376   1
   9  -1  -5 179.702 37.1409   1
  -9  -1   5 178.355 35.6759   1
  -9   1   5 167.117 34.1149   1
   9   1  -5 189.817 36.5326   1
  -9   1   5 158.440 21.1438   3
   8  -1  -5 3.01449 10.5119   1
  -8  -1   5 -2.1460 9.38413   1
  -8   1   5 5.93909 6.71554   3
   8   1  -5 -0.2124 9.25050   1
  -8   1   5 3.58134 9.98478   1
  -7  -1   5 1347.51 74.8320   1
   7  -1  -5 1228.28 72.9572   1
   7   1  -5 1308.02 73.9898   1
  -7   1   5 1203.66 71.2569   1
   6  -1  -5 364.009 36.5509   1
   6  -1  -5 299.096 24.1049   3
   6   1  -5 381.046 51.0012   1
   5  -1  -5 -5.6289 5.96105   1
   5  -1  -5 3.60601 4.29123   3
   5   1  -5 6.33062 7.55752   1
   2  -1  -5 1703.81 76.7726   1
   2   1  -5 1738.00 76.3152   1
  -1  -1   5 520.343 40.1251   1
   1  -1  -5 526.706 40.5316   1
  -1   1   5 562.984 41.9506   1
   1   1  -5 466.430 37.5700   1
   0  -1   5 10.2974 7.87970   1
   0  -1  -5 -6.2945 6.69836   1
   0   1  -5 -7.2828 5.67033   1
   0   1   5 2.26665 7.50619   1
   1  -1   5 95.1703 24.1593   1
  -1  -1  -5 74.2661 20.2650   1
   1   1   5 57.0174 22.4606   1
  -1   1  -5 94.1805 22.2443   1
   2  -1   5 -7.8512 8.86481   1
   2   1   5 9.80012 10.6381   1
  -2   1  -5 3.44097 10.9628   1
   3  -1   5 319.378 47.9604   1
  -3  -1  -5 248.076 39.1527   1
   3   1   5 260.286 43.6010   1
  -3   1  -5 366.901 49.2431   1
  -4  -1  -5 68.8635 21.9318   1
   4  -1   5 79.4391 25.8217   1
  -4   1  -5 61.3894 18.6660   1
   4   1   5 78.9165 24.2752   1
  -5  -1  -5 595.180 57.7746   1
   5  -1   5 522.132 67.7620   1
  -5   1  -5 571.422 58.1490   1
   5   1   5 528.914 68.8951   1
   6  -1   5 9.23754 19.1513   1
  -6  -1  -5 56.0840 21.8359   1
   6   1   5 33.4495 22.0911   1
  -6   1  -5 17.8153 17.4449   1
   7  -1   5 24.1085 24.7947   1
  -7  -1  -5 21.1563 21.3058   1
   7   1   5 -10.367 16.9113   1
 -12  -2   5 113.000 35.3882   1
  12  -2  -5 157.767 41.9122   1
  12   2  -5 144.816 45.1511   1
 -12   2   5 135.791 26.8755   3
 -12   2   5 94.2602 40.3272   1
  11  -2  -5 708.505 68.7413   1
  11   2  -5 825.951 73.9691   1
 -11   2   5 789.980 68.8725   1
 -11   2   5 877.240 61.4850   3
 -10  -2   5 638.349 58.3410   1
  10  -2  -5 647.820 61.8088   1
 -10   2   5 721.733 46.1675   3
  10   2  -5 787.758 67.5815   1
 -10   2   5 617.443 57.7652   1
  -9  -2   5 548.250 50.6677   1
   9  -2  -5 526.903 52.3323   1
  -9   2   5 514.593 37.3571   3
   9   2  -5 440.853 56.3769   1
  -9   2   5 484.392 48.8822   1
   8  -2  -5 282.783 44.2123   1
  -8  -2   5 400.531 40.6097   1
   8   2  -5 345.006 46.3490   1
  -8   2   5 271.721 39.9735   1
  -8   2   5 304.445 28.2014   3
  -7  -2   5 1624.46 83.6063   1
  -7   2   5 1699.08 69.2042   3
  -7   2   5 1865.20 89.7302   1
   7   2  -5 1709.94 86.1138   1
   6  -2  -5 2192.85 79.8245   2
   6  -2  -5 2192.83 79.8217   4
   6  -2  -5 2010.57 81.3650   3
   6  -2  -5 2011.89 93.0594   1
   6   2  -5 2023.05 91.9977   1
   5  -2  -5 131.454 20.3685   3
   5  -2  -5 162.502 27.5656   1
   5   2  -5 136.440 24.6410   1
   4  -2  -5 454.074 34.0840   3
   2  -2  -5 3081.69 111.734   1
   2   2  -5 3082.73 109.304   1
  -1  -2   5 115.790 23.3801   1
   1  -2  -5 105.753 21.2571   1
  -1   2   5 90.5101 20.2266   1
   1   2  -5 82.5729 18.9511   1
   0  -2  -5 166.786 28.6979   1
   0  -2   5 117.045 23.4385   1
   0   2  -5 163.088 28.2736   1
   0   2   5 148.173 26.9682   1
   1  -2   5 1535.28 80.4586   1
  -1  -2  -5 1583.13 79.7576   1
   1   2   5 1624.92 83.5820   1
  -1   2  -5 1667.28 80.7297   1
   2  -2   5 618.149 51.0444   1
  -2  -2  -5 460.266 43.3428   1
  -2   2  -5 592.953 48.9310   1
   2   2   5 606.867 51.7422   1
  -3  -2  -5 175.076 32.9421   1
   3  -2   5 265.072 44.1738   1
  -3   2  -5 136.450 30.0389   1
   3   2   5 189.465 36.2231   1
  -4  -2  -5 151.063 33.4463   1
   4  -2   5 185.813 40.7456   1
   4   2   5 252.941 45.0217   1
  -4   2  -5 158.216 34.8589   1
   5  -2   5 817.708 72.3056   1
  -5  -2  -5 768.374 64.9782   1
  -5   2  -5 669.774 62.4146   1
   5   2   5 700.098 67.6055   1
  -6  -2  -5 150.979 35.7956   1
   6  -2   5 223.321 48.0802   1
  -6   2  -5 183.008 39.2721   1
   6   2   5 184.004 43.5571   1
   7  -2   5 8.22672 17.2666   1
  -7  -2  -5 7.89864 19.4342   1
   7   2   5 0.85199 14.9948   1
  -7   2  -5 9.72759 20.6422   1
 -11  -3   5 385.340 55.2761   1
  11  -3  -5 453.718 65.7852   1
 -11   3   5 374.523 55.1395   1
  11   3  -5 511.987 69.4604   1
 -11   3   5 444.286 41.4758   3
  10  -3  -5 45.3623 21.2784   1
 -10  -3   5 16.8702 15.0939   1
 -10   3   5 9.65088 12.6062   3
  10   3  -5 -16.850 11.7235   1
 -10   3   5 28.6174 18.9522   1
   9  -3  -5 223.762 42.1626   1
  -9  -3   5 245.471 39.5628   1
  -9   3   5 206.395 37.4389   1
  -9   3   5 174.850 43.7020   3
   9   3  -5 207.335 39.3158   1
   8  -3  -5 9.39694 12.9894   1
  -8  -3   5 10.1252 13.5286   1
  -8   3   5 0.09120 7.81858   3
   8   3  -5 20.5992 13.5983   1
   7  -3  -5 662.563 46.7315   3
   7  -3  -5 711.426 54.2628   1
  -7   3   5 681.523 44.7644   3
  -7   3   5 626.293 50.9242   1
   7   3  -5 668.914 51.2079   1
   6  -3  -5 752.799 50.2372   3
   6  -3  -5 838.432 56.2734   1
   6   3  -5 843.089 54.8656   1
   5  -3  -5 12.2328 8.88335   3
   5  -3  -5 20.7434 11.3917   1
   5   3  -5 28.5909 6.50545   3
   5   3  -5 37.8674 14.9534   1
   4  -3  -5 149.818 26.8878   3
   4  -3  -5 122.121 23.5601   1
   2  -3  -5 402.243 34.5521   1
   2   3  -5 356.186 31.4609   1
   1  -3  -5 39.1144 13.5618   1
   1   3  -5 18.1433 11.3438   1
  -1   3   5 21.6625 12.4014   1
   0  -3  -5 24.2677 11.7511   1
   0  -3   5 23.8498 11.2039   1
   0   3  -5 17.6145 9.76466   1
   0   3   5 20.5795 11.1509   1
   1  -3   5 1277.08 72.2232   1
  -1   3  -5 1389.74 72.7014   1
   1   3   5 1382.96 76.7818   1
  -2  -3  -5 2378.70 105.671   1
   2  -3   5 2507.89 110.982   1
   2   3   5 2248.93 108.163   1
  -2   3  -5 2209.81 101.484   1
  -3  -3  -5 6.25975 9.91043   1
  -3   3  -5 -1.8196 11.3634   1
   3   3   5 -4.8903 7.27874   1
   4  -3   5 65.9209 24.2301   1
  -4  -3  -5 37.3587 18.3296   1
  -4   3  -5 19.2327 16.8820   1
   4   3   5 60.5677 20.7305   1
   5  -3   5 16.7561 14.9651   1
  -5  -3  -5 27.1339 17.8632   1
  -5   3  -5 12.2705 15.6208   1
   5   3   5 8.07619 13.3720   1
   6  -3   5 94.5463 33.5129   1
  -6  -3  -5 116.146 29.8109   1
   6   3   5 77.9337 29.6229   1
  -6   3  -5 99.4621 29.4928   1
 -11  -4   5 6.53386 17.4205   1
  11  -4  -5 1.26531 15.6248   1
 -11   4   5 17.7849 18.3291   3
  11   4  -5 28.4154 21.6700   1
 -11   4   5 2.05792 13.3404   1
 -10  -4   5 53.2713 23.0753   1
  10  -4  -5 112.901 30.7009   1
  10   4  -5 135.337 33.1439   1
 -10   4   5 149.608 36.7281   1
 -10   4   5 148.817 29.2631   3
  -9  -4   5 600.230 53.1003   1
   9  -4  -5 701.908 61.5163   1
  -9   4   5 587.980 53.6469   1
  -9   4   5 690.917 52.0282   3
   9   4  -5 610.069 56.3175   1
  -8  -4   5 1012.14 65.6167   1
   8  -4  -5 1068.57 71.9145   1
  -8   4   5 885.387 59.0327   3
   8   4  -5 833.978 62.8846   1
  -8   4   5 948.610 65.9243   1
   7  -4  -5 42.2405 16.4220   1
   7  -4  -5 7.33860 10.1718   3
  -7   4   5 22.3502 13.9045   3
   7   4  -5 24.6276 12.0579   1
  -7   4   5 18.4487 14.4524   1
   6  -4  -5 75.7519 20.6740   3
   6  -4  -5 155.731 28.9357   1
   6   4  -5 54.9146 16.8813   4
   6   4  -5 54.9111 16.8813   2
  -6   4   5 99.8872 27.9857   3
   6   4  -5 116.986 23.8095   1
   5  -4  -5 1956.67 92.0332   3
   5  -4  -5 1901.10 86.5485   1
   5   4  -5 1980.88 84.5155   1
   5   4  -5 1845.34 64.6981   3
   4  -4  -5 458.465 41.4081   3
   4  -4  -5 475.874 38.4446   1
   4   4  -5 395.792 40.6540   1
   3  -4  -5 884.761 52.3211   1
   3  -4  -5 745.165 54.0119   3
   2  -4  -5 58.4953 16.3165   1
   2   4  -5 87.2025 17.9420   1
   1  -4  -5 725.002 49.1119   1
   1   4  -5 728.325 46.8328   1
   0  -4   5 1935.07 84.9023   1
   0  -4  -5 1893.12 88.4997   1
   0   4  -5 1930.21 84.3037   1
   0   4   5 1823.00 86.5528   1
   1  -4   5 607.084 47.2835   1
  -1  -4  -5 711.708 51.2070   1
   1   4   5 622.249 49.6835   1
  -1   4  -5 625.410 47.5344   1
  -2  -4  -5 1373.62 76.5060   1
   2  -4   5 1224.16 73.8305   1
   2   4   5 1187.98 74.9470   1
  -2   4  -5 1294.21 73.1435   1
  -3  -4  -5 462.247 46.0249   1
   3  -4   5 498.083 60.1895   1
   3   4   5 494.826 49.6594   1
  -3   4  -5 476.455 46.2509   1
   4  -4   5 737.365 63.3755   1
  -4  -4  -5 621.669 56.1676   1
   4   4   5 681.341 62.5668   1
  -4   4  -5 611.638 79.5249   1
  -5  -4  -5 102.145 29.2332   1
   5  -4   5 77.3431 28.8453   1
   5   4   5 138.322 35.8344   1
  -5   4  -5 130.391 34.9725   1
  -6  -4  -5 167.253 37.0244   1
   6  -4   5 171.745 41.5993   1
  -6   4  -5 171.321 39.6664   1
   6   4   5 169.664 40.7315   1
 -11  -5   5 325.224 49.0231   1
  11  -5  -5 238.432 47.4737   1
 -11   5   5 252.668 41.1506   3
 -11   5   5 349.872 55.4143   1
  11   5  -5 177.740 45.1090   1
  10  -5  -5 34.7146 20.5092   1
 -10  -5   5 64.6544 22.3910   1
 -10   5   5 20.1280 16.7852   1
 -10   5   5 31.6496 18.9120   3
  10   5  -5 54.8581 23.7204   1
  -9  -5   5 99.4893 25.2497   1
   9  -5  -5 67.2503 22.7407   1
  -9   5   5 74.9342 20.0751   1
  -9   5   5 109.517 27.1459   3
   9   5  -5 77.5420 26.1117   1
   8  -5  -5 1.76528 12.6644   1
  -8  -5   5 7.21885 11.4409   1
  -8   5   5 -4.6487 9.99575   3
  -8   5   5 2.98898 11.6219   1
   8   5  -5 7.46017 9.49506   1
   7  -5  -5 552.742 50.0148   3
   7  -5  -5 638.360 50.9246   1
  -7   5   5 592.567 48.5910   3
   7   5  -5 622.373 49.3168   1
   6  -5  -5 739.596 58.6365   3
   6  -5  -5 813.210 55.8330   1
   6   5  -5 788.800 36.1998   3
   6   5  -5 605.996 46.0505   1
   6   5  -5 782.567 59.4079   4
  -6   5   5 817.359 57.0305   3
   6   5  -5 782.551 59.4111   2
   5  -5  -5 5.01753 7.90010   3
   5  -5  -5 -5.8032 5.21274   1
   5   5  -5 20.2020 9.21645   3
   5   5  -5 13.4392 9.85939   1
   4  -5  -5 67.6361 17.8156   1
   4  -5  -5 94.5675 25.0951   3
   4   5  -5 72.0807 17.4250   1
   4   5  -5 90.0936 17.8356   3
   3  -5  -5 1047.10 69.0466   3
   3  -5  -5 1091.71 59.3564   1
   3   5  -5 1045.42 55.0912   1
   2  -5  -5 181.461 31.6161   3
   2  -5  -5 166.418 26.9686   1
   2   5  -5 171.481 25.4284   1
   1  -5  -5 23.5856 9.92675   1
   1   5  -5 21.3241 9.76101   1
   0  -5   5 16.4406 9.95762   1
   0  -5  -5 12.9497 8.78793   1
   0   5  -5 8.49785 7.54957   1
   0   5   5 14.8354 9.72168   1
   1  -5   5 677.443 49.8237   1
  -1  -5  -5 678.346 50.5003   1
  -1   5  -5 671.670 48.9174   1
   1   5   5 649.542 51.2808   1
  -2  -5  -5 1425.93 78.4138   1
   2  -5   5 1514.24 81.6249   1
   2   5   5 1417.15 82.6794   1
  -2   5  -5 1390.90 77.1921   1
   3  -5   5 1.14964 11.7329   1
  -3  -5  -5 -1.8553 9.68130   1
  -3   5  -5 -2.0315 11.9995   1
   3   5   5 17.6406 11.1085   1
  -4  -5  -5 15.7006 15.4189   1
   4  -5   5 36.7895 18.2599   1
   4   5   5 61.1043 23.6943   1
  -4   5  -5 18.2195 18.9745   1
   5  -5   5 21.8337 20.4618   1
   5   5   5 40.8279 20.1824   1
  -5   5  -5 43.3726 17.6111   1
  -6  -5  -5 47.3402 21.4437   1
   6  -5   5 74.5236 28.2640   1
   6   5   5 43.7905 26.3229   1
  -6   5  -5 69.5767 26.3741   1
  10  -6  -5 707.357 65.5741   1
 -10  -6   5 634.923 57.9968   1
 -10   6   5 512.905 62.9489   1
 -10   6   5 627.339 56.9924   3
  10   6  -5 494.464 62.6843   1
   9  -6  -5 337.663 49.6500   1
  -9  -6   5 310.922 43.1033   1
  -9   6   5 365.816 51.1538   1
  -9   6   5 415.568 52.9485   3
   9   6  -5 433.378 56.5413   1
   8  -6  -5 212.746 38.8265   1
  -8   6   5 189.403 36.9430   3
  -8   6   5 171.294 34.7117   1
   8   6  -5 128.053 29.5804   1
   7  -6  -5 1022.01 67.7168   1
   7  -6  -5 974.307 72.6145   3
  -7   6   5 948.972 66.9675   3
   7   6  -5 1022.53 64.5233   1
   6  -6  -5 702.764 52.2948   1
   6  -6  -5 639.045 58.6247   3
   6   6  -5 812.316 42.4303   3
   6   6  -5 823.590 52.6092   1
  -6   6   5 800.526 59.5908   3
   5  -6  -5 19.2735 9.34664   1
   5  -6  -5 7.44679 14.3023   3
   5   6  -5 1.99124 6.45448   3
   5   6  -5 4.42885 5.99521   1
   4  -6  -5 604.716 43.8980   1
   4   6  -5 755.001 47.8910   3
   4   6  -5 666.618 42.7109   1
   3  -6  -5 1058.10 68.6761   1
   3  -6  -5 1233.68 94.6632   3
   3   6  -5 1092.44 63.0131   3
   3   6  -5 1066.69 54.2401   1
   2  -6  -5 1007.48 67.1912   1
   2  -6  -5 1150.04 76.7565   3
   2   6  -5 1075.36 54.7250   1
   1  -6  -5 27.0964 13.9356   3
   1  -6  -5 29.0231 14.6127   1
   1   6  -5 24.6681 9.66591   1
   0  -6  -5 12.6781 10.3447   1
   0  -6   5 7.78696 11.4244   1
   0   6  -5 13.3917 9.48188   1
   0   6   5 13.2981 8.95074   1
  -1  -6  -5 937.854 59.6810   1
   1  -6   5 913.762 56.9856   1
  -1   6  -5 938.279 57.6200   1
  -2  -6  -5 698.601 53.6379   1
   2  -6   5 651.457 51.7386   1
  -2   6  -5 778.063 55.4771   1
   2   6   5 753.425 58.9087   1
  -3  -6  -5 117.905 27.6917   1
   3  -6   5 168.798 33.8137   1
  -3   6  -5 88.8125 23.8649   1
   3   6   5 72.5202 23.2853   1
   4  -6   5 103.873 28.4640   1
  -4  -6  -5 102.381 27.2211   1
   4   6   5 43.6530 25.5108   1
  -4   6  -5 99.2748 27.4095   1
  -5  -6  -5 731.755 62.5544   1
   5  -6   5 562.522 69.8319   1
  -5   6  -5 584.825 56.2135   1
   5   6   5 612.035 61.9191   1
  10  -7  -5 329.930 48.7857   1
 -10  -7   5 308.237 43.3329   1
 -10   7   5 310.355 50.8315   3
 -10   7   5 355.364 51.2993   1
  10   7  -5 416.148 57.9057   1
   9  -7  -5 194.307 36.7734   1
  -9   7   5 152.339 34.1102   3
   9   7  -5 142.080 31.4370   1
   8  -7  -5 0.34361 13.3092   1
  -8   7   5 -3.4430 13.4748   3
   8   7  -5 5.05941 10.6209   1
   7  -7  -5 528.624 55.9121   3
   7  -7  -5 624.786 51.3542   1
  -7   7   5 629.236 57.3391   3
   7   7  -5 576.056 46.8783   1
   6  -7  -5 340.971 43.2922   1
   6  -7  -5 264.079 43.9436   3
   6   7  -5 341.883 30.3137   3
   6   7  -5 316.076 32.3614   1
  -6   7   5 333.005 47.3797   3
   5  -7  -5 -9.0513 5.81893   3
   5  -7  -5 14.1255 11.6016   1
   5   7  -5 33.0146 14.6645   3
   5   7  -5 17.3021 14.9372   4
   5   7  -5 20.3064 7.68350   1
   5   7  -5 17.2992 14.9370   2
   4  -7  -5 5.83675 9.29856   3
   4  -7  -5 4.85163 8.41419   1
   4  -7  -5 9.13019 9.39568   1
   4   7  -5 11.3694 7.75391   1
   4   7  -5 -0.8277 7.96492   3
   3  -7  -5 733.762 65.3649   3
   3  -7  -5 795.899 49.3573   1
   3  -7  -5 713.739 47.7486   1
   3   7  -5 826.568 57.1284   3
   3   7  -5 767.462 44.6802   1
   2  -7  -5 333.021 52.0592   3
   2  -7  -5 284.736 35.5798   1
   2   7  -5 361.446 47.1804   3
   2   7  -5 333.051 28.9045   1
   1  -7  -5 100.514 22.1685   1
   1  -7  -5 106.951 29.7855   3
   1   7  -5 100.569 20.1460   1
   0  -7  -5 7.56892 9.41094   3
   0  -7  -5 5.10589 10.2045   1
   0   7  -5 4.59667 8.91344   1
   0   7   5 18.4516 10.4724   1
  -1  -7  -5 48.4758 22.4689   3
  -1  -7  -5 24.9168 14.5948   1
   1  -7   5 29.0855 14.3774   1
  -1   7  -5 9.10448 10.0801   1
   1   7   5 30.2298 13.9958   1
   2  -7   5 20.2996 13.9834   1
  -2  -7  -5 5.89828 8.20049   1
  -2   7  -5 -15.806 7.98660   1
   2   7   5 7.37194 12.6842   1
   3  -7   5 70.7595 21.6288   1
  -3  -7  -5 61.5662 18.9713   1
  -3   7  -5 34.1066 18.1472   1
   3   7   5 65.6390 24.5492   1
  -4  -7  -5 4.61925 14.3486   1
   4  -7   5 2.27742 14.2771   1
  -4   7  -5 14.5288 14.7313   1
   4   7   5 -3.0427 13.7264   1
   5  -7   5 511.058 63.5064   1
  -5  -7  -5 267.989 44.6003   1
   5   7   5 358.560 55.1599   1
  -5   7  -5 408.078 56.4878   1
   9  -8  -5 51.1746 18.9844   1
  -9   8   5 50.2618 25.7664   3
   9   8  -5 8.50123 14.3057   1
   8  -8  -5 298.542 45.0138   1
   8   8  -5 319.521 43.7645   1
  -8   8   5 248.183 44.1644   3
   7  -8  -5 135.503 29.5302   1
   7  -8  -5 93.8935 29.2475   3
   7   8  -5 137.250 27.3069   1
   6  -8  -5 402.909 61.3301   3
   6  -8  -5 469.372 42.2092   1
   6   8  -5 391.095 36.3940   1
   6   8  -5 424.217 43.2375   3
  -6   8   5 447.919 58.3741   3
   5  -8  -5 958.175 81.0076   3
   5  -8  -5 1147.85 62.5887   1
   5   8  -5 1110.88 78.6588   4
   5   8  -5 1110.90 78.6629   2
   5   8  -5 1023.24 55.3427   1
   5   8  -5 1028.22 63.4774   3
   4  -8  -5 859.594 52.0425   1
   4  -8  -5 895.096 53.0574   1
   4  -8  -5 995.803 80.4151   3
   4   8  -5 702.179 62.8441   1
   4   8  -5 691.044 54.1385   3
   4   8  -5 902.614 47.9349   1
   3  -8  -5 124.629 22.4976   1
   3  -8  -5 148.413 24.9297   1
   3  -8  -5 132.352 32.9920   3
   3   8  -5 154.564 22.3340   1
   3   8  -5 134.991 21.2577   1
   3   8  -5 191.157 35.5953   3
   2  -8  -5 206.283 29.0717   1
   2  -8  -5 147.211 37.0960   3
   2   8  -5 190.707 36.6856   3
   2   8  -5 210.731 27.5663   1
   1  -8  -5 1503.10 70.4754   1
   1  -8  -5 1388.46 96.2640   3
   1   8  -5 1577.15 77.0052   1
   1   8  -5 1480.95 89.3851   3
   0  -8  -5 922.856 56.3390   1
   0  -8  -5 1091.06 84.0328   3
   0   8  -5 983.606 55.3912   1
   0   8  -5 1178.27 81.2693   3
  -1  -8  -5 33.1693 18.4598   3
   1  -8   5 48.7213 14.0109   1
  -1  -8  -5 33.2568 14.3122   1
  -1   8  -5 14.7198 11.0263   1
   1   8   5 34.8516 16.5071   1
   2  -8   5 13.8260 11.9516   1
  -2  -8  -5 -0.5586 9.38666   3
  -2  -8  -5 8.37792 10.4757   1
  -2   8  -5 11.9978 9.44523   1
   2   8   5 11.6049 14.4438   1
   3  -8   5 653.947 54.0538   1
  -3  -8  -5 786.090 57.6646   1
  -3   8  -5 707.987 57.0420   1
   3   8   5 840.041 65.9001   1
  -4  -8  -5 260.780 40.5733   1
   4  -8   5 331.609 49.6958   1
  -4   8  -5 219.373 39.5215   1
   4   8   5 269.818 47.6355   1
   8  -9  -5 26.6599 18.2174   1
   8   9  -5 36.8808 20.4516   1
  -8   9   5 -11.210 26.9922   3
   7  -9  -5 331.704 44.0824   1
   7  -9  -5 380.890 63.1727   3
   7   9  -5 369.267 37.3090   1
  -7   9   5 380.391 55.5418   3
   6  -9  -5 213.400 47.1748   3
   6  -9  -5 164.299 29.4968   1
   6   9  -5 238.572 35.6703   3
   6   9  -5 221.403 31.4280   1
  -6   9   5 215.314 41.6086   3
   5  -9  -5 21.1468 12.2092   1
   5  -9  -5 14.1858 10.4475   1
   5  -9  -5 19.8659 16.8777   3
   5   9  -5 45.0171 13.6597   1
   5   9  -5 41.1352 16.9762   3
   4  -9  -5 -6.7654 9.31041   3
   4  -9  -5 2.83674 9.39448   1
   4  -9  -5 5.10577 8.82189   1
   4   9  -5 2.95909 7.27111   1
   4   9  -5 0.24840 13.4064   4
   4   9  -5 -5.5494 6.22093   1
   4   9  -5 0.37254 10.4332   3
   4   9  -5 0.25335 13.4062   2
   3  -9  -5 683.056 43.3899   1
   3  -9  -5 670.688 44.0783   1
   3  -9  -5 644.070 67.4796   3
   3   9  -5 655.913 39.0157   1
   3   9  -5 581.420 35.8703   1
   3   9  -5 637.438 56.3247   3
   2  -9  -5 356.295 58.9658   3
   2  -9  -5 307.645 29.7654   1
   2  -9  -5 361.472 32.2911   1
   2   9  -5 345.868 28.4392   1
   2   9  -5 362.542 53.5898   3
   1  -9  -5 84.5467 30.1197   3
   1  -9  -5 62.4919 18.2991   1
   1   9  -5 47.1366 23.8253   3
   1   9  -5 79.1736 16.3291   1
   0  -9  -5 14.3119 12.3350   1
   0  -9  -5 14.9378 15.7798   3
  -1  -9  -5 123.390 23.8310   1
  -1  -9  -5 45.4784 24.1740   3
  -1   9  -5 121.586 23.9078   1
  -1   9  -5 150.150 35.4838   3
   1   9   5 101.134 24.6111   1
  -2  -9  -5 39.1455 17.8885   1
  -2  -9  -5 87.3210 27.4140   3
   2  -9   5 47.1621 17.2028   1
  -2   9  -5 61.0107 19.3461   1
   2   9   5 82.1281 25.3567   1
   3  -9   5 3.09607 10.7669   1
  -3  -9  -5 21.4155 21.9534   3
  -3  -9  -5 12.0308 15.7473   1
  -3   9  -5 3.65701 13.2177   1
   3   9   5 5.72261 14.1070   1
   7  10  -5 676.920 49.3077   1
   6 -10  -5 704.760 50.2116   1
   6 -10  -5 683.801 87.1542   3
   6  10  -5 700.972 45.6163   1
   5 -10  -5 77.4210 29.8929   3
   5 -10  -5 81.5254 20.1767   1
   5 -10  -5 83.5167 21.2362   1
   5  10  -5 102.713 22.7341   3
   5  10  -5 74.7972 16.3959   1
   5  10  -5 89.3098 17.5480   1
   4 -10  -5 97.8915 33.4791   3
   4 -10  -5 95.3747 24.1571   1
   4 -10  -5 79.9110 17.9331   1
   4  10  -5 54.6932 19.6660   3
   4  10  -5 42.4942 25.1857   2
   4  10  -5 62.2796 14.0896   1
   4  10  -5 42.4933 25.1858   4
   4  10  -5 64.6990 14.4212   1
   3 -10  -5 496.078 35.8379   1
   3 -10  -5 401.764 68.9928   3
   3  10  -5 378.878 54.1762   3
   3  10  -5 414.386 29.2428   1
   3  10  -5 423.791 27.5480   1
   2 -10  -5 738.124 75.8962   3
   2 -10  -5 796.016 57.1364   2
   2 -10  -5 701.245 42.3345   1
   2 -10  -5 795.952 57.1347   4
   2  10  -5 768.472 38.5589   1
   2  10  -5 674.193 64.9531   3
   2  10  -5 773.854 40.4539   1
   1 -10  -5 201.073 26.3626   1
   1 -10  -5 156.338 41.6376   3
   1  10  -5 150.616 21.9453   1
   1  10  -5 189.087 41.0584   3
   0 -10  -5 112.004 39.4844   3
   0 -10  -5 101.340 20.1533   1
   0  10  -5 97.3183 18.1642   1
   0  10  -5 62.5964 30.5468   3
  -1 -10  -5 354.894 34.1676   1
  -1 -10  -5 355.107 60.7673   3
  -2 -10  -5 221.521 34.0509   1
  -2  10  -5 194.437 30.8563   1
   2  10   5 173.799 32.2048   1
   4 -11  -5 1.19028 10.8697   1
   4 -11  -5 7.45228 19.0581   3
   4  11  -5 12.0370 8.09901   1
   4  11  -5 -9.6508 17.2521   3
   4  11  -5 2.89595 4.29062   1
   3 -11  -5 328.071 63.0535   3
   3 -11  -5 462.360 30.3030   1
   3 -11  -5 339.859 28.4038   1
   3  11  -5 336.968 21.8763   1
   3  11  -5 379.810 56.3973   2
   3  11  -5 312.977 48.6678   3
   3  11  -5 379.817 56.3960   4
   3  11  -5 355.601 21.1364   1
   2 -11  -5 161.726 20.5451   1
   2 -11  -5 93.0092 17.2430   1
   2 -11  -5 125.168 39.5234   3
   2  11  -5 163.992 39.8176   3
   2  11  -5 134.446 13.3114   1
   2  11  -5 143.348 16.8232   1
   1 -11  -5 5.37827 10.1542   1
   1 -11  -5 10.5715 14.0006   4
   1 -11  -5 10.6786 18.0059   3
   1 -11  -5 10.5686 14.0004   2
   1 -11  -5 1.35187 7.11143   1
   1  11  -5 -5.7157 18.3304   3
   1  11  -5 17.2033 9.10056   1
  12   0  -6 89.8039 29.5016   1
 -12   0   6 13.7707 23.1553   1
 -11   0   6 117.722 29.7371   1
  11   0  -6 198.773 44.3917   1
 -10   0   6 60.9015 23.7890   1
  10   0  -6 49.2137 21.7840   1
   9   0  -6 90.7155 25.4773   1
  -9   0   6 103.651 26.4742   1
   8   0  -6 3.22331 10.4090   1
   7   0  -6 245.233 18.5315   3
   7   0  -6 217.213 35.7286   1
   6   0  -6 153.433 29.8503   1
   6   0  -6 184.010 17.7426   3
   5   0  -6 113.930 24.7817   1
   3   0  -6 315.198 32.0001   1
   2   0  -6 3950.86 139.592   1
   1   0  -6 1506.28 78.3619   1
  -1   0   6 1675.91 82.8972   1
   0   0  -6 160.772 31.3624   1
   1   0   6 18.6414 11.0717   1
  -1   0  -6 20.9950 14.3285   1
  -2   0  -6 11.9306 13.6124   1
   2   0   6 3.11524 10.2209   1
   3   0   6 432.695 58.1296   1
  -3   0  -6 467.878 58.0004   1
   4   0   6 144.722 36.7220   1
  -4   0  -6 180.885 38.8033   1
  -5   0  -6 37.0928 21.3571   1
   5   0   6 41.1953 24.2910   1
  -6   0  -6 37.4593 27.4369   1
   6   0   6 41.6768 22.5447   1
  12  -1  -6 82.3139 29.6873   1
 -12  -1   6 95.6042 32.0994   1
  12   1  -6 51.4863 28.9009   1
 -12   1   6 80.2282 14.9168   3
 -12   1   6 114.918 33.3645   1
 -11  -1   6 22.1072 19.6598   1
  11  -1  -6 15.4448 19.6016   1
 -11   1   6 40.5087 23.4624   1
  11   1  -6 17.7600 22.5043   1
 -10  -1   6 3.40516 13.8792   1
  10  -1  -6 -15.620 9.66815   1
 -10   1   6 -4.0528 12.2666   1
  10   1  -6 4.63943 13.3000   1
   9  -1  -6 186.057 37.0899   1
  -9  -1   6 225.790 40.3808   1
  -9   1   6 265.465 43.1690   1
   9   1  -6 217.859 41.2896   1
   8  -1  -6 38.9161 16.8786   1
   8   1  -6 2.22911 8.76529   1
   7  -1  -6 372.205 47.3056   1
   7  -1  -6 428.685 30.1770   3
   7   1  -6 500.531 45.7142   1
   6  -1  -6 741.526 41.8786   3
   6   1  -6 720.260 53.5416   1
   6   1  -6 701.131 30.7689   3
   5  -1  -6 69.7977 19.2059   1
   5   1  -6 75.8003 23.7813   1
   3  -1  -6 701.288 49.4527   1
   3   1  -6 656.763 47.1563   1
   2  -1  -6 29.5665 12.8192   1
   2   1  -6 11.3668 10.6185   1
  -1  -1   6 352.056 43.9965   1
   1  -1  -6 375.709 45.4221   1
  -1   1   6 302.793 48.9627   1
   1   1  -6 274.001 38.2533   1
   0  -1   6 824.367 58.4958   1
   0  -1  -6 767.930 56.0924   1
   0   1   6 789.687 57.8437   1
   0   1  -6 812.712 57.0733   1
   1  -1   6 31.9639 13.7340   1
  -1  -1  -6 -6.8166 7.77822   1
   1   1   6 25.0122 10.1484   1
  -1   1  -6 13.6069 12.1732   1
   2  -1   6 1.57849 9.19694   1
  -2  -1  -6 11.3874 14.6193   1
   2   1   6 -6.9537 3.94993   1
  -2   1  -6 8.26253 10.5237   1
  -3  -1  -6 212.293 37.7254   1
   3  -1   6 217.512 41.7173   1
   3   1   6 187.254 39.1881   1
  -3   1  -6 205.167 36.9612   1
  -4  -1  -6 -8.7049 15.3489   1
   4  -1   6 6.36142 15.0279   1
   4   1   6 28.3421 18.2263   1
  -4   1  -6 19.9562 21.0768   1
   5  -1   6 452.675 65.1182   1
  -5  -1  -6 444.917 58.8857   1
  -5   1  -6 440.020 61.7114   1
   5   1   6 318.766 53.9313   1
   6  -1   6 145.580 42.7410   1
  -6  -1  -6 88.9689 34.8619   1
   6   1   6 85.5006 32.1890   1
  -6   1  -6 134.261 43.0984   1
 -12  -2   6 200.294 42.6838   1
  12  -2  -6 123.439 36.3178   1
  12   2  -6 166.160 43.6882   1
 -12   2   6 163.446 26.3867   3
  11  -2  -6 182.119 41.4679   1
  11   2  -6 135.674 36.2002   1
 -11   2   6 244.091 30.8797   3
 -11   2   6 176.531 39.5474   1
  10  -2  -6 269.042 47.7248   1
 -10  -2   6 201.956 38.9855   1
  10   2  -6 335.089 54.6907   1
 -10   2   6 331.047 28.8188   3
 -10   2   6 339.383 49.8333   1
   9  -2  -6 1015.15 73.8885   1
  -9  -2   6 1007.16 70.3374   1
  -9   2   6 1040.33 73.0072   1
   9   2  -6 1068.21 75.4549   1
   8  -2  -6 1297.97 81.5721   1
   8   2  -6 1459.53 84.3594   1
   7  -2  -6 1285.18 76.6227   1
   7  -2  -6 1212.15 50.9038   2
   7  -2  -6 1347.72 64.0075   3
   7  -2  -6 1212.13 50.9018   4
   7   2  -6 1211.01 73.0735   1
   6  -2  -6 1521.68 71.2211   3
   6  -2  -6 1622.58 84.6621   1
   6   2  -6 1671.28 83.6756   1
   5  -2  -6 1787.53 86.1013   1
   5  -2  -6 1738.93 76.3258   3
   5   2  -6 1544.67 80.5649   1
   3  -2  -6 1963.08 89.2819   1
   3   2  -6 2011.66 88.2344   1
   2  -2  -6 2950.65 117.786   1
   2   2  -6 3101.49 117.508   1
  -1  -2   6 1866.51 89.8150   1
   1  -2  -6 1927.45 91.5555   1
  -1   2   6 1994.72 93.7559   1
   1   2  -6 2111.54 93.1766   1
   0  -2   6 1585.06 82.6937   1
   0  -2  -6 1294.16 89.5975   1
   0   2   6 1747.40 88.4726   1
   0   2  -6 1356.40 76.0984   1
  -1  -2  -6 1125.39 71.0740   1
   1  -2   6 1040.86 69.9646   1
   1   2   6 1106.35 73.3970   1
  -1   2  -6 1244.93 73.2987   1
   2  -2   6 1035.05 73.5905   1
  -2  -2  -6 1067.74 71.8113   1
   2   2   6 1158.94 78.3325   1
   3  -2   6 550.740 68.8538   1
  -3  -2  -6 473.872 59.2968   1
   3   2   6 546.905 69.4575   1
  -3   2  -6 397.340 52.4399   1
   4  -2   6 510.327 68.8000   1
  -4  -2  -6 560.460 55.5896   1
   4   2   6 567.119 70.8880   1
  -4   2  -6 459.543 60.5370   1
  -5  -2  -6 933.327 76.6065   1
   5  -2   6 823.165 78.0446   1
  -5   2  -6 923.017 75.6798   1
   5   2   6 845.158 77.5706   1
  -6  -2  -6 104.294 33.9918   1
   6  -2   6 175.540 44.3004   1
   6   2   6 122.397 35.0361   1
  -6   2  -6 185.623 41.3617   1
 -11  -3   6 55.0358 25.4428   1
  11  -3  -6 50.8917 25.8563   1
  11   3  -6 41.6813 23.3715   1
 -11   3   6 49.5828 19.1039   3
 -11   3   6 57.9437 22.5712   1
 -10  -3   6 111.838 30.2444   1
  10  -3  -6 137.534 36.2873   1
 -10   3   6 206.052 41.5309   1
 -10   3   6 209.609 35.5932   3
  10   3  -6 170.947 39.2992   1
   9  -3  -6 577.905 55.3111   1
   9   3  -6 685.422 59.6166   1
  -9   3   6 637.888 58.5333   1
   8  -3  -6 90.0971 21.0885   3
   8  -3  -6 81.0364 25.2026   1
   8   3  -6 90.1228 24.0199   1
   7  -3  -6 158.281 26.7318   3
   7  -3  -6 133.104 33.7198   1
   7   3  -6 190.025 34.0532   4
   7   3  -6 175.305 30.4527   1
   7   3  -6 190.013 34.0531   2
   6  -3  -6 217.756 35.3729   1
   6  -3  -6 190.822 30.8475   3
   6   3  -6 196.990 32.8643   1
   6   3  -6 236.241 15.2310   3
   5  -3  -6 1459.67 76.6497   1
   5  -3  -6 1407.48 73.2637   3
   5   3  -6 1347.63 72.7695   1
   4  -3  -6 49.5707 17.5274   3
   3  -3  -6 819.194 54.8645   1
   3   3  -6 786.008 51.3271   1
   2  -3  -6 50.8810 18.3566   1
   2   3  -6 18.5316 9.33124   1
  -1  -3   6 831.554 55.4660   1
  -1   3   6 857.482 58.8953   1
   1   3  -6 724.241 52.0206   1
   0  -3   6 176.843 31.9241   1
   0  -3  -6 264.856 36.9984   1
   0   3  -6 176.332 32.0805   1
   0   3   6 214.356 35.3537   1
   1  -3   6 817.496 61.0870   1
  -1  -3  -6 847.579 60.6330   1
   1   3   6 756.751 59.6042   1
  -1   3  -6 707.581 55.3461   1
   2  -3   6 37.0525 19.1966   1
  -2  -3  -6 1.60144 11.4352   1
  -2   3  -6 11.2368 13.1001   1
   2   3   6 8.87641 12.5179   1
  -3  -3  -6 83.9199 26.5462   1
   3  -3   6 142.343 33.9931   1
  -3   3  -6 94.6927 27.4546   1
   3   3   6 154.757 36.4345   1
   4  -3   6 152.521 38.6095   1
  -4  -3  -6 143.549 33.4226   1
   4   3   6 122.550 34.1372   1
  -4   3  -6 123.134 30.8458   1
  -5  -3  -6 281.209 49.9505   1
   5  -3   6 421.906 65.1987   1
  -5   3  -6 445.146 60.0045   1
   5   3   6 303.208 53.1322   1
  11  -4  -6 204.998 45.7510   1
 -11  -4   6 241.916 43.6156   1
 -11   4   6 249.135 47.4395   1
 -11   4   6 241.465 35.8031   3
  11   4  -6 151.073 36.6579   1
 -10  -4   6 584.828 55.0311   1
  10  -4  -6 482.981 62.6402   1
 -10   4   6 526.114 46.0053   3
 -10   4   6 578.611 58.5453   1
  10   4  -6 631.017 60.5836   1
   9  -4  -6 1.21150 12.4637   1
   9   4  -6 19.6236 14.8287   1
  -9   4   6 1.79402 13.3228   1
  -9   4   6 -2.8778 8.32165   3
   8  -4  -6 89.5584 23.3737   3
   8  -4  -6 83.3126 25.5406   1
   8   4  -6 123.432 29.0846   1
   7  -4  -6 150.113 30.4172   1
   7  -4  -6 89.4630 22.2497   3
   7   4  -6 139.355 29.3171   1
   7   4  -6 75.8357 21.6222   2
   7   4  -6 75.8359 21.6211   4
   6  -4  -6 135.787 26.7760   1
   6  -4  -6 136.537 27.7047   3
   6   4  -6 137.738 13.5704   3
   6   4  -6 146.615 28.6563   1
   5  -4  -6 646.682 49.2448   1
   5  -4  -6 529.365 47.4701   3
   5   4  -6 644.355 47.3004   1
   4  -4  -6 232.041 35.9953   3
   3  -4  -6 83.5412 24.9289   1
   3   4  -6 96.4652 20.5612   1
   2  -4  -6 1054.48 64.1564   1
   2   4  -6 1074.61 61.5360   1
   1  -4  -6 104.589 24.9772   1
  -1   4   6 117.697 26.1102   1
   1   4  -6 91.5004 23.2816   1
   0  -4  -6 144.499 28.2707   1
   0  -4   6 188.145 32.5656   1
   0   4  -6 97.0745 23.9981   1
   0   4   6 157.124 30.9378   1
   1  -4   6 419.768 42.2767   1
  -1  -4  -6 321.503 43.8145   1
   1   4   6 396.996 51.3417   1
  -1   4  -6 448.598 42.2857   1
  -2  -4  -6 250.580 39.6648   1
   2  -4   6 254.700 41.8120   1
  -2   4  -6 303.522 44.6375   1
   2   4   6 365.885 52.3400   1
   3  -4   6 231.947 42.6627   1
  -3  -4  -6 187.873 36.0987   1
  -3   4  -6 251.564 44.7357   1
   3   4   6 150.754 37.0124   1
  -4  -4  -6 113.304 30.8574   1
   4  -4   6 57.0938 24.4971   1
   4   4   6 66.1337 23.1799   1
  -4   4  -6 107.530 29.8169   1
   5  -4   6 23.4424 22.4904   1
  -5  -4  -6 13.0443 16.0086   1
   5   4   6 18.3068 18.6700   1
  -5   4  -6 -7.4966 16.4319   1
  11  -5  -6 88.2557 29.4917   1
 -11  -5   6 71.9017 26.4873   1
 -11   5   6 28.3799 17.8439   3
 -11   5   6 12.7918 21.3366   1
  11   5  -6 72.9594 29.3238   1
  10  -5  -6 100.790 30.5854   1
  10   5  -6 86.3018 27.0976   1
 -10   5   6 73.4704 28.1894   1
 -10   5   6 76.3476 23.0195   3
   9  -5  -6 415.587 57.4910   1
   9   5  -6 422.052 54.3617   1
  -9   5   6 408.415 41.7453   3
   8  -5  -6 47.1132 22.4292   3
   8  -5  -6 54.3558 21.5302   1
   8   5  -6 42.1533 16.7807   1
  -8   5   6 43.0275 18.5963   3
   7  -5  -6 15.9320 13.7234   1
   7  -5  -6 -1.2495 9.10623   3
   7   5  -6 9.76336 10.3600   1
   7   5  -6 23.6474 16.1027   4
   7   5  -6 23.6428 16.1029   2
   6  -5  -6 120.629 27.6648   3
   6  -5  -6 117.013 25.9562   1
   6   5  -6 128.978 18.1576   3
   6   5  -6 82.6572 21.9011   1
   5  -5  -6 603.443 53.6593   3
   5  -5  -6 680.695 51.5297   1
   5   5  -6 699.597 48.7902   1
   5   5  -6 750.273 43.0692   3
   4  -5  -6 -2.7024 8.03596   3
   4  -5  -6 -2.7192 8.03789   1
   3  -5  -6 1049.02 83.7828   3
   3  -5  -6 940.001 59.3694   1
   3   5  -6 958.244 56.6595   1
   2  -5  -6 17.0389 11.9609   1
   2   5  -6 18.5610 11.0155   1
   1  -5  -6 807.125 56.2460   1
   1   5  -6 810.575 54.1511   1
   0  -5   6 103.350 23.8147   1
   0  -5  -6 103.793 24.9863   1
   0   5   6 97.0633 23.6368   1
   0   5  -6 64.3528 18.3252   1
   1  -5   6 748.262 56.7684   1
  -1  -5  -6 634.186 53.2716   1
   1   5   6 598.389 53.3276   1
  -1   5  -6 614.726 50.9948   1
   2  -5   6 -1.5135 8.40113   1
  -2  -5  -6 -0.6817 11.7705   1
  -2   5  -6 -2.6670 11.7132   1
   2   5   6 15.7961 9.76474   1
   3  -5   6 135.250 34.2240   1
  -3  -5  -6 100.288 27.5280   1
  -3   5  -6 115.995 28.1595   1
   3   5   6 181.649 42.0209   1
   4  -5   6 200.397 40.8570   1
  -4   5  -6 186.227 38.4909   1
   4   5   6 140.644 37.4692   1
   5  -5   6 226.649 41.6893   1
  -5  -5  -6 370.519 53.1091   1
  -5   5  -6 241.918 43.9297   1
   5   5   6 239.036 55.7853   1
  10  -6  -6 176.056 38.2767   1
 -10   6   6 233.378 40.8329   3
  10   6  -6 123.839 33.0120   1
   9  -6  -6 1090.81 77.0349   1
  -9   6   6 1092.38 73.0214   3
   9   6  -6 1026.34 74.6943   1
   8  -6  -6 776.875 65.0389   3
   8  -6  -6 616.462 77.3870   1
  -8   6   6 782.051 60.7306   3
   8   6  -6 809.076 61.0707   1
   7  -6  -6 659.472 53.4887   1
   7  -6  -6 625.591 58.8492   3
   7   6  -6 535.465 46.9313   1
   6  -6  -6 1086.65 77.6714   3
   6  -6  -6 1126.80 68.9751   1
   6   6  -6 1067.24 63.3321   1
   6   6  -6 986.143 50.8190   3
   5  -6  -6 941.579 60.9539   1
   5  -6  -6 903.732 69.7462   3
   5   6  -6 993.720 58.4200   1
   5   6  -6 911.997 53.2371   3
   4  -6  -6 1423.81 90.1483   3
   4  -6  -6 1627.10 80.2729   1
   4  -6  -6 1502.78 77.3557   1
   4   6  -6 1531.49 75.2345   3
   4   6  -6 1497.63 73.4404   1
   3  -6  -6 1197.40 81.7264   3
   3  -6  -6 1224.91 69.4949   1
   3   6  -6 1258.91 64.9823   1
   2  -6  -6 999.490 62.3567   1
   2  -6  -6 980.553 72.5140   3
   2   6  -6 1019.59 58.7742   1
   1  -6  -6 771.292 55.9981   1
   1   6  -6 757.062 52.2783   1
   0  -6   6 897.646 58.6122   1
   0  -6  -6 1003.49 63.9059   1
   0   6  -6 947.543 60.1667   1
   0   6   6 1030.38 66.9688   1
  -1  -6  -6 878.190 62.8258   1
   1  -6   6 912.877 62.2277   1
   1   6   6 829.778 63.4349   1
  -1   6  -6 958.082 62.7390   1
   2  -6   6 612.323 54.2033   1
  -2  -6  -6 627.437 53.3985   1
  -2   6  -6 613.817 50.6659   1
   2   6   6 625.452 58.0132   1
  -3  -6  -6 235.683 40.4033   1
   3  -6   6 313.549 48.8721   1
  -3   6  -6 217.039 40.5328   1
   3   6   6 274.126 49.6235   1
   4  -6   6 210.425 45.6667   1
  -4  -6  -6 211.136 38.8927   1
   4   6   6 262.777 48.7176   1
  -4   6  -6 218.201 41.5895   1
  10  -7  -6 -9.8571 11.8578   1
 -10   7   6 -20.458 15.9844   3
  10   7  -6 -7.8308 13.6312   1
   9  -7  -6 90.1517 26.8962   1
  -9   7   6 116.553 29.6813   3
   9   7  -6 81.5802 27.1056   1
   8  -7  -6 -11.272 9.20304   3
   8  -7  -6 -10.700 9.94810   1
  -8   7   6 -22.297 14.2605   3
   8   7  -6 2.73456 10.5423   1
   7  -7  -6 125.909 28.4335   1
   7  -7  -6 57.9639 24.3107   3
   7   7  -6 64.5648 18.1378   1
   6  -7  -6 192.159 33.0930   1
   6  -7  -6 138.393 36.4194   3
   6   7  -6 105.181 31.8708   2
   6   7  -6 105.183 31.8702   4
   6   7  -6 180.675 27.7113   3
   6   7  -6 179.046 30.2991   1
   5  -7  -6 41.0894 18.3862   3
   5  -7  -6 24.4870 12.4113   1
   5   7  -6 -5.1691 8.87786   3
   5   7  -6 5.54726 8.10406   1
   4  -7  -6 24.7011 14.5257   3
   4  -7  -6 45.0624 15.4407   1
   4  -7  -6 28.8951 12.9254   1
   4   7  -6 29.6111 12.6635   1
   4   7  -6 37.2440 13.4190   1
   4   7  -6 41.0168 15.3693   3
   3  -7  -6 477.051 63.0844   3
   3  -7  -6 421.043 39.2992   1
   3   7  -6 400.562 40.2536   3
   3   7  -6 404.478 35.3751   1
   2  -7  -6 5.36605 9.21546   1
   2  -7  -6 14.1705 16.5159   3
   2   7  -6 12.8254 9.32317   1
   1  -7  -6 440.805 40.2493   1
   1  -7  -6 324.379 52.2055   3
   1   7  -6 309.903 39.6356   1
   0  -7  -6 169.357 28.8845   1
   0  -7  -6 151.627 35.5084   3
   0   7   6 185.921 35.3634   1
   0   7  -6 216.458 32.8079   1
  -1  -7  -6 54.2468 19.2401   1
   1  -7   6 54.9823 18.2952   1
   1   7   6 50.9893 21.4179   1
  -1   7  -6 47.6361 16.0251   1
  -2  -7  -6 59.3743 22.8259   1
   2  -7   6 44.2537 18.3040   1
  -2   7  -6 15.7955 10.3470   1
   2   7   6 103.660 29.2375   1
   3  -7   6 211.888 38.3651   1
  -3   7  -6 208.283 38.4848   1
   3   7   6 158.732 37.1062   1
   4  -7   6 31.3693 19.3035   1
  -4  -7  -6 30.7886 21.1377   1
  -4   7  -6 85.6705 32.9260   1
   4   7   6 45.6643 27.0198   1
  -9   8   6 34.9073 20.9993   3
   9   8  -6 13.4909 13.7610   1
   8  -8  -6 9.77927 16.0181   3
   8  -8  -6 38.8918 15.9034   1
  -8   8   6 -1.3995 16.4018   3
   8   8  -6 34.5907 19.0196   1
   7  -8  -6 76.2371 26.7090   3
   7  -8  -6 87.9335 25.8921   1
   7   8  -6 106.947 24.4471   1
   6  -8  -6 25.3831 14.8403   1
   6  -8  -6 30.2549 17.6652   3
   6   8  -6 16.5193 14.4013   3
   6   8  -6 36.8977 20.5428   2
   6   8  -6 36.8930 20.5416   4
   6   8  -6 9.31210 9.88531   1
   5  -8  -6 41.6419 14.8597   1
   5  -8  -6 27.6904 14.1924   1
   5  -8  -6 18.6788 15.1567   3
   5   8  -6 10.2627 10.4001   1
   5   8  -6 17.6471 12.0665   3
   4  -8  -6 -15.203 8.84783   1
   4  -8  -6 24.5073 16.2931   3
   4  -8  -6 -14.704 6.29212   1
   4   8  -6 3.06297 8.44528   1
   4   8  -6 -2.5330 8.47488   1
   4   8  -6 22.3219 14.0435   3
   3  -8  -6 65.4452 17.5269   1
   3  -8  -6 36.5391 19.0054   3
   3  -8  -6 64.7322 17.4205   1
   3   8  -6 54.8703 19.3819   3
   3   8  -6 64.2713 18.3080   1
   2  -8  -6 829.882 55.8326   1
   2  -8  -6 1102.84 85.4347   3
   2   8  -6 858.467 53.0106   1
   2   8  -6 870.662 67.0870   3
   1  -8  -6 341.838 41.0910   1
   1  -8  -6 395.015 58.9788   3
   1   8  -6 376.854 53.4691   3
   1   8  -6 389.475 35.1601   1
   0  -8  -6 24.1100 11.4825   1
   0  -8  -6 45.7577 20.1142   3
   0   8  -6 43.0940 16.6281   1
  -1  -8  -6 23.3608 16.9353   1
  -1  -8  -6 4.56355 13.1521   3
   1   8   6 17.8356 14.1794   1
  -1   8  -6 12.0789 11.7067   1
  -2  -8  -6 13.3614 14.4810   1
   2  -8   6 7.61262 12.0502   1
  -2   8  -6 8.16019 14.1161   1
   2   8   6 8.96439 14.8130   1
   3  -8   6 38.0136 18.7951   1
  -3  -8  -6 87.9655 24.0429   1
  -3   8  -6 67.1199 24.7369   1
   3   8   6 100.186 32.0186   1
   8  -9  -6 11.3376 15.3219   1
   8  -9  -6 7.00919 12.1455   3
   8   9  -6 -1.5225 9.82101   1
   7  -9  -6 200.929 46.7222   3
   7  -9  -6 189.467 33.8118   1
   7   9  -6 191.041 33.0596   1
   6  -9  -6 179.160 30.3317   1
   6  -9  -6 158.814 42.1287   3
   6   9  -6 126.385 27.5491   3
   6   9  -6 155.141 26.9091   1
   5  -9  -6 117.423 25.0471   1
   5  -9  -6 148.513 27.3290   1
   5  -9  -6 147.683 38.9367   3
   5   9  -6 121.102 26.5946   3
   5   9  -6 104.505 33.6758   4
   5   9  -6 128.207 23.7171   1
   5   9  -6 104.503 33.6764   2
   5   9  -6 153.950 25.7170   1
   4  -9  -6 3.26372 10.0062   1
   4  -9  -6 -17.317 9.26342   3
   4  -9  -6 -2.6633 7.69249   1
   4   9  -6 -16.079 10.7190   3
   4   9  -6 1.95065 7.36317   1
   3  -9  -6 162.237 27.4228   1
   3  -9  -6 166.212 28.1151   1
   3  -9  -6 128.852 37.0475   3
   3   9  -6 141.252 33.1613   3
   3   9  -6 165.464 30.1415   1
   2  -9  -6 31.5203 20.7300   3
   2  -9  -6 20.7935 15.1141   1
   2   9  -6 10.2066 9.83931   1
   2   9  -6 14.4118 12.4021   3
   1  -9  -6 227.666 33.3011   1
   1  -9  -6 196.356 46.0387   3
   1   9  -6 212.924 31.0745   1
   0  -9  -6 177.976 29.1902   1
   0  -9  -6 143.298 39.4326   3
   0   9  -6 160.916 28.5847   1
   0   9  -6 155.289 39.6913   3
  -1  -9  -6 35.1666 19.4760   3
  -1  -9  -6 62.6265 22.5084   1
   1   9   6 79.5085 26.3738   1
  -1   9  -6 68.0107 22.4706   1
  -2  -9  -6 9.63438 16.8369   3
   2  -9   6 4.05575 13.4970   1
   2   9   6 -11.547 11.8144   1
  -2   9  -6 16.6060 13.2980   1
   6 -10  -6 525.394 46.4220   1
   6 -10  -6 485.725 73.9166   3
   6 -10  -6 500.907 44.4449   1
   6  10  -6 526.321 49.3591   3
   6  10  -6 508.909 41.0270   1
   5 -10  -6 394.020 37.5564   1
   5 -10  -6 326.097 62.5190   3
   5 -10  -6 291.510 37.4236   1
   5  10  -6 311.519 52.6232   4
   5  10  -6 284.985 29.0532   1
   5  10  -6 375.559 50.4987   3
   5  10  -6 325.222 30.2793   1
   5  10  -6 311.518 52.6246   2
   4 -10  -6 318.103 38.2727   1
   4 -10  -6 384.714 66.1470   3
   4 -10  -6 376.268 36.3965   1
   4  10  -6 361.370 30.4536   1
   4  10  -6 361.181 50.1881   3
   4  10  -6 410.677 33.3060   1
   3 -10  -6 568.734 84.0058   3
   3 -10  -6 597.734 44.0590   1
   3 -10  -6 555.471 47.0999   2
   3 -10  -6 555.515 47.0976   4
   3 -10  -6 576.120 44.0552   1
   3  10  -6 604.195 39.0895   1
   3  10  -6 597.332 58.9159   3
   3  10  -6 548.310 38.8598   1
   2 -10  -6 747.511 77.5447   3
   2 -10  -6 709.116 48.4792   1
   2 -10  -6 844.405 52.3573   1
   2  10  -6 717.460 45.4205   1
   2  10  -6 686.345 67.4433   3
   1 -10  -6 672.478 48.0477   1
   1 -10  -6 768.570 79.6276   3
   1  10  -6 727.721 47.1514   1
   1  10  -6 665.245 66.0306   3
   0 -10  -6 482.503 43.4318   1
   0 -10  -6 619.698 83.8899   3
   0  10  -6 491.046 40.8315   1
 -12   0   7 500.157 68.1407   1
  12   0  -7 343.694 57.9666   1
 -11   0   7 854.154 71.6909   1
  11   0  -7 659.661 66.5139   1
  10   0  -7 88.9866 28.4750   1
   9   0  -7 28.8080 15.9967   1
   8   0  -7 1834.51 99.9587   1
   8   0  -7 1891.72 63.3803   3
   8   0  -7 1902.57 83.8034   2
   8   0  -7 1902.56 83.8005   4
   7   0  -7 1490.85 59.5858   3
   7   0  -7 1548.44 87.9114   1
   6   0  -7 27.8830 14.2378   1
   4   0  -7 790.330 57.4938   1
   3   0  -7 3595.73 138.250   1
   2   0  -7 922.024 63.5863   1
  -1   0   7 220.248 37.7286   1
   1   0  -7 273.668 40.5595   1
   0   0  -7 1558.97 87.6324   1
   0   0   7 1395.02 86.2038   1
  -1   0  -7 374.231 50.9420   1
   1   0   7 473.532 62.3797   1
   2   0   7 118.670 30.1424   1
  -2   0  -7 117.218 30.2853   1
  -3   0  -7 555.555 56.1677   1
   3   0   7 431.458 63.8637   1
   4   0   7 421.352 63.7461   1
  -4   0  -7 547.598 70.0098   1
   5   0   7 46.9147 27.5593   1
  -5   0  -7 30.6270 22.2735   1
  12  -1  -7 -2.9736 20.4202   1
 -12  -1   7 3.89932 18.7255   1
 -12   1   7 31.0886 21.3906   1
  12   1  -7 22.5189 21.2970   1
 -11  -1   7 2.95474 16.7390   1
  11  -1  -7 -1.1344 13.2093   1
  11   1  -7 16.0951 15.9912   1
 -11   1   7 -7.7544 14.0065   1
  10  -1  -7 125.949 32.5481   1
  10   1  -7 212.116 41.2050   1
   9  -1  -7 102.230 27.7110   1
   9   1  -7 106.946 29.7851   1
   8  -1  -7 117.910 21.2768   4
   8  -1  -7 117.904 21.2770   2
   8  -1  -7 195.388 38.8034   1
   8  -1  -7 109.657 18.4774   3
   8   1  -7 121.277 25.2637   2
   8   1  -7 77.3442 24.7800   1
   8   1  -7 121.288 25.2642   4
   7  -1  -7 27.2599 9.66833   3
   7  -1  -7 28.7136 17.9944   1
   7   1  -7 33.2803 15.3411   1
   7   1  -7 30.0868 7.56768   3
   6  -1  -7 0.87680 8.14568   1
   6  -1  -7 11.4237 6.75479   3
   6   1  -7 16.8422 12.1899   1
   4  -1  -7 155.088 30.1607   1
   4   1  -7 105.798 26.4976   1
   3  -1  -7 4.54359 8.11677   1
   3   1  -7 3.35932 9.90245   1
   2  -1  -7 1383.41 91.7055   1
   2   1  -7 1307.93 75.8963   1
   1  -1  -7 487.630 46.8139   1
  -1  -1   7 413.923 51.6260   1
   1   1  -7 467.965 45.2457   1
  -1   1   7 476.361 45.9709   1
   0  -1   7 45.2081 16.8287   1
   0  -1  -7 13.6668 14.0830   1
   0   1   7 39.1665 16.7403   1
   1  -1   7 116.551 30.2771   1
  -1  -1  -7 142.017 32.9615   1
   1   1   7 178.071 36.7497   1
  -1   1  -7 117.147 28.7707   1
  -2  -1  -7 226.003 40.6919   1
   2  -1   7 224.954 43.4433   1
  -2   1  -7 261.636 44.0526   1
   2   1   7 151.008 36.1783   1
  -3  -1  -7 448.085 60.7777   1
   3  -1   7 313.433 53.8796   1
   3   1   7 351.272 58.1099   1
  -3   1  -7 339.577 53.2666   1
   4  -1   7 111.829 34.8771   1
  -4  -1  -7 169.983 38.4525   1
   4   1   7 107.067 33.9439   1
  -4   1  -7 81.9345 28.1627   1
  -5  -1  -7 38.3429 22.5563   1
   5  -1   7 19.4788 18.6516   1
   5   1   7 15.3775 15.4188   1
 -12  -2   7 12.5006 18.7054   1
  12  -2  -7 -4.6594 17.8211   1
 -12   2   7 6.42563 16.1400   1
  11  -2  -7 7.41167 17.1094   1
  11   2  -7 6.43767 16.4437   1
 -11   2   7 8.27019 18.6377   1
  10  -2  -7 444.461 62.2064   1
  10   2  -7 417.027 57.6062   1
   9  -2  -7 796.821 65.3146   1
   9   2  -7 580.810 55.7968   1
   8  -2  -7 128.540 32.5366   1
   8  -2  -7 153.827 25.7461   3
   8   2  -7 142.933 32.4249   1
   8   2  -7 131.524 26.7276   2
   8   2  -7 131.526 26.7279   4
   7  -2  -7 154.499 31.9911   1
   7  -2  -7 133.586 23.4628   3
   7   2  -7 198.676 36.5854   1
   7   2  -7 149.397 11.6341   3
   6  -2  -7 1085.59 61.5121   3
   6  -2  -7 1090.93 70.6421   1
   6   2  -7 1137.95 70.8400   1
   4  -2  -7 153.696 30.8961   1
   4   2  -7 231.451 37.1962   1
   3  -2  -7 -1.2271 9.80128   1
   3   2  -7 -3.0533 7.68417   1
   2  -2  -7 1848.97 93.5399   1
   2   2  -7 1746.55 89.0291   1
  -1  -2   7 1199.04 74.6980   1
   1  -2  -7 1142.83 73.7469   1
   1   2  -7 1379.00 78.8543   1
  -1   2   7 1264.97 77.8308   1
   0  -2   7 169.223 34.4503   1
   0  -2  -7 193.768 35.3298   1
   0   2   7 147.314 32.3070   1
   0   2  -7 152.723 32.9384   1
  -1  -2  -7 409.383 52.7679   1
   1  -2   7 449.117 59.6374   1
   1   2   7 320.498 49.5560   1
  -1   2  -7 340.444 49.2460   1
  -2  -2  -7 972.807 71.8831   1
   2  -2   7 986.321 75.8584   1
  -2   2  -7 978.646 72.8056   1
   2   2   7 886.393 73.2616   1
  -3  -2  -7 695.247 61.6715   1
   3  -2   7 571.090 73.1107   1
  -3   2  -7 564.462 57.5503   1
   3   2   7 566.660 71.7569   1
   4  -2   7 140.442 39.4688   1
  -4   2  -7 177.440 40.3241   1
   4   2   7 140.003 38.0725   1
  -5  -2  -7 181.331 39.9023   1
   5  -2   7 104.319 35.7188   1
   5   2   7 123.159 40.1832   1
  -5   2  -7 138.534 37.6777   1
  11  -3  -7 3.39241 17.8930   1
 -11   3   7 20.8147 19.5909   1
  11   3  -7 -8.4737 11.3704   1
  10  -3  -7 352.515 57.8625   1
  10   3  -7 343.202 54.9733   1
   9  -3  -7 -3.1228 11.3341   1
   9   3  -7 -26.675 10.2773   1
   8  -3  -7 118.510 24.4194   3
   8  -3  -7 79.7037 24.9977   1
   8   3  -7 94.8858 25.8133   1
   8   3  -7 86.6887 25.2474   4
   8   3  -7 86.6837 25.2471   2
   7  -3  -7 28.9216 13.1160   3
   7  -3  -7 33.1840 17.2722   1
   7   3  -7 42.4118 6.67445   3
   7   3  -7 15.8425 12.3903   1
   6  -3  -7 788.445 55.4482   3
   6  -3  -7 923.797 65.7050   1
   6   3  -7 824.759 59.1298   1
   5  -3  -7 2217.65 99.0105   3
   4  -3  -7 146.593 30.0937   1
   4   3  -7 142.141 28.6382   1
   3  -3  -7 4.81749 11.2582   1
   3   3  -7 19.6839 13.9051   1
   2  -3  -7 748.794 56.2744   1
   2   3  -7 697.289 54.2423   1
   1  -3  -7 149.017 30.6628   1
  -1  -3   7 164.866 32.4838   1
  -1   3   7 106.891 27.6123   1
   1   3  -7 141.010 30.5938   1
   0  -3   7 35.8823 13.4065   1
   0  -3  -7 11.9650 14.0930   1
   0   3  -7 64.8133 23.5193   1
   0   3   7 33.6893 15.0190   1
  -1  -3  -7 237.688 41.2480   1
   1  -3   7 309.261 49.3724   1
   1   3   7 289.346 46.3657   1
   2  -3   7 436.726 61.8280   1
  -2  -3  -7 551.792 52.9047   1
  -2   3  -7 502.639 50.9036   1
   2   3   7 560.848 69.6136   1
   3  -3   7 221.909 44.5086   1
  -3  -3  -7 233.977 43.6758   1
   3   3   7 173.585 38.5684   1
  -3   3  -7 289.488 49.8815   1
   4  -3   7 31.5695 19.5773   1
  -4  -3  -7 72.4935 25.3021   1
   4   3   7 100.695 32.2236   1
  -4   3  -7 34.7039 25.4451   1
  11  -4  -7 598.790 75.5880   1
  11   4  -7 799.635 72.3896   1
  10  -4  -7 142.861 35.6659   1
  10   4  -7 72.8274 26.7991   1
   9  -4  -7 92.9378 28.8961   1
   9  -4  -7 105.883 25.2773   3
   9   4  -7 79.4364 25.4720   1
   8  -4  -7 3054.81 127.490   3
   8  -4  -7 2798.61 131.208   1
   8   4  -7 3136.11 134.095   1
   8   4  -7 3126.61 133.907   2
   8   4  -7 3126.56 133.902   4
   7  -4  -7 524.547 49.7967   1
   7  -4  -7 488.960 46.3022   3
   7   4  -7 498.744 23.8477   3
   7   4  -7 506.271 47.8216   1
   6  -4  -7 409.204 50.9377   1
   6  -4  -7 451.434 44.3476   3
   6   4  -7 396.830 40.1749   1
   5  -4  -7 1207.14 73.4003   1
   5  -4  -7 1090.18 70.7395   3
   4  -4  -7 1925.95 94.2631   1
   4  -4  -7 1958.95 98.1824   3
   4   4  -7 1867.86 89.9627   1
   3  -4  -7 1973.31 96.1632   1
   3   4  -7 1953.29 92.1714   1
   2  -4  -7 24.3842 13.0270   1
   2   4  -7 26.8993 13.8673   1
   1  -4  -7 117.773 26.7505   1
   1   4  -7 103.621 26.2525   1
  -1   4   7 125.025 28.8505   1
   0  -4   7 592.791 52.0361   1
   0  -4  -7 532.144 50.0124   1
   0   4   7 447.051 56.1261   1
   0   4  -7 511.101 47.6990   1
  -1  -4  -7 297.008 45.6353   1
   1  -4   7 255.838 49.5197   1
  -1   4  -7 242.599 40.5280   1
   1   4   7 240.380 42.6473   1
   2  -4   7 17.3638 15.7755   1
  -2  -4  -7 82.9796 22.2986   1
  -2   4  -7 35.6055 17.9385   1
   2   4   7 7.84962 12.8609   1
   3  -4   7 12.7716 14.9346   1
  -3  -4  -7 -17.713 12.6571   1
   3   4   7 -8.1913 13.3032   1
  -3   4  -7 0.69110 16.4412   1
   4  -4   7 86.5844 29.6298   1
  -4  -4  -7 176.170 39.5011   1
  -4   4  -7 201.917 43.1062   1
   4   4   7 139.719 39.7181   1
  11  -5  -7 0.34617 15.9239   1
  10  -5  -7 333.472 55.6426   1
  10   5  -7 234.360 44.1306   1
   9  -5  -7 33.8544 17.4005   1
   9  -5  -7 8.41068 10.7600   3
   9   5  -7 -5.4843 9.84556   1
   8  -5  -7 37.0528 16.5954   3
   8  -5  -7 20.0608 17.0130   1
   8   5  -7 37.7678 15.9614   1
   7  -5  -7 -3.1863 12.0555   3
   7   5  -7 12.3453 12.6496   1
   7   5  -7 0.65869 4.40551   3
   6  -5  -7 687.292 54.3953   1
   6  -5  -7 649.984 67.9852   3
   6   5  -7 574.179 36.9080   3
   6   5  -7 637.627 51.0200   1
   5  -5  -7 1348.00 78.7019   1
   5  -5  -7 1512.89 89.1632   3
   4  -5  -7 16.0844 13.4200   3
   4  -5  -7 12.8331 10.8983   1
   4   5  -7 19.2577 12.7562   1
   3  -5  -7 32.2252 14.7179   1
   3   5  -7 32.6549 14.8048   1
   2  -5  -7 604.664 52.0453   1
   2   5  -7 557.953 48.0207   1
   1  -5  -7 17.0685 16.0681   1
   1   5  -7 29.8213 17.6366   1
   0  -5   7 -1.9570 9.00418   1
   0  -5  -7 -12.104 7.32900   1
   0   5  -7 17.5921 13.9076   1
   0   5   7 -3.9693 9.30563   1
   1  -5   7 229.249 40.6369   1
  -1  -5  -7 206.550 38.1415   1
  -1   5  -7 198.032 38.2143   1
   1   5   7 241.831 44.4305   1
   2  -5   7 318.646 50.0352   1
  -2  -5  -7 333.401 49.3904   1
   2   5   7 322.544 51.2507   1
   3  -5   7 262.236 48.9714   1
  -3  -5  -7 191.829 40.5198   1
  -3   5  -7 150.015 31.1879   1
   3   5   7 183.184 41.4402   1
   4  -5   7 6.36170 13.8671   1
  -4  -5  -7 16.8407 19.6966   1
  -4   5  -7 6.89560 20.4367   1
  10  -6  -7 364.833 58.7986   1
  10   6  -7 355.447 54.7852   1
   9  -6  -7 475.135 61.0928   3
   9  -6  -7 479.053 59.3329   1
   9   6  -7 458.355 58.9330   1
   8  -6  -7 59.7395 21.1013   3
   8  -6  -7 20.2576 14.5944   1
   8   6  -7 9.88572 10.6340   1
   7  -6  -7 154.424 34.4932   1
   7  -6  -7 145.355 32.7081   3
   7   6  -7 179.478 22.2531   3
   7   6  -7 118.971 27.0654   1
   6  -6  -7 884.949 70.2224   3
   6  -6  -7 796.756 60.6601   1
   6   6  -7 864.764 60.0236   1
   6   6  -7 852.843 49.3482   3
   5  -6  -7 725.027 55.8725   1
   5  -6  -7 695.431 55.3582   1
   5  -6  -7 702.812 63.0671   3
   5   6  -7 736.191 49.4553   3
   5   6  -7 739.885 54.0906   1
   4  -6  -7 112.703 29.7511   3
   4  -6  -7 72.1674 22.9542   1
   4   6  -7 118.439 25.7096   1
   3  -6  -7 10.2414 15.0679   1
   3  -6  -7 21.4020 12.2123   3
   3   6  -7 11.4924 10.7578   1
   2  -6  -7 1032.58 77.8080   3
   2  -6  -7 935.616 65.0234   1
   2   6  -7 983.648 63.1755   1
   1  -6  -7 540.806 50.8099   1
   1   6  -7 602.337 49.0238   1
   0  -6  -7 106.494 27.5374   1
   0   6   7 159.836 36.0145   1
   0   6  -7 162.553 32.0619   1
   1  -6   7 500.438 49.6100   1
  -1  -6  -7 420.452 52.9629   1
   1   6   7 462.149 60.0591   1
  -1   6  -7 362.291 49.8912   1
   2  -6   7 323.356 55.0443   1
  -2  -6  -7 325.379 48.3993   1
   2   6   7 327.155 51.7026   1
  -2   6  -7 395.471 51.6647   1
   3  -6   7 189.634 40.9347   1
  -3  -6  -7 255.639 45.4810   1
   3   6   7 179.475 41.3516   1
  -3   6  -7 168.342 37.8517   1
   9  -7  -7 148.042 33.2535   1
   9  -7  -7 138.461 33.2802   3
   9   7  -7 134.173 32.8273   1
   8  -7  -7 112.972 34.0820   3
   8   7  -7 108.308 28.5185   1
   7  -7  -7 11.2648 13.1862   1
   7  -7  -7 10.5194 14.8484   3
   7   7  -7 11.9264 17.6006   2
   7   7  -7 11.9313 17.6014   4
   7   7  -7 22.6305 13.2425   1
   7   7  -7 5.78500 9.89278   3
   6  -7  -7 34.0285 18.8808   3
   6  -7  -7 18.1946 14.2446   1
   6   7  -7 49.0302 16.7462   3
   6   7  -7 35.0446 14.1943   1
   5  -7  -7 1.75248 10.0522   3
   5  -7  -7 9.53372 12.1024   1
   5  -7  -7 1.65587 10.2877   1
   5   7  -7 -7.1481 7.75045   3
   5   7  -7 16.2618 10.8829   1
   5   7  -7 19.4916 12.3553   1
   4  -7  -7 6.85199 11.8606   1
   4  -7  -7 -2.3321 11.9844   3
   4   7  -7 27.5398 13.4106   3
   4   7  -7 9.83954 9.02172   1
   3  -7  -7 11.0765 13.3834   3
   3  -7  -7 24.5912 15.1021   1
   3   7  -7 20.5343 11.3281   1
   2  -7  -7 680.339 65.3482   3
   2  -7  -7 585.870 49.9572   1
   2   7  -7 632.108 49.8954   1
   1  -7  -7 61.0506 25.5086   3
   1  -7  -7 79.6528 25.5729   1
   1   7  -7 113.879 26.2491   1
   0  -7  -7 33.8571 17.0557   1
   0   7  -7 0.11139 12.3894   1
   0   7   7 23.4634 15.7173   1
  -1  -7  -7 56.9247 22.0730   1
   1  -7   7 14.9200 14.1619   1
   1   7   7 63.4867 23.7760   1
  -1   7  -7 44.8209 18.9467   1
  -2  -7  -7 86.5399 28.7149   1
   2  -7   7 87.5624 24.5159   1
   2   7   7 76.2972 26.2052   1
  -2   7  -7 131.977 32.1854   1
   8  -8  -7 568.435 75.4053   3
   8  -8  -7 727.854 60.1716   1
   8   8  -7 616.644 53.7268   1
   7  -8  -7 753.593 59.0266   1
   7  -8  -7 603.933 78.8061   3
   7   8  -7 795.410 57.4326   1
   7   8  -7 750.014 72.7320   2
   7   8  -7 673.822 46.9114   3
   7   8  -7 750.325 72.7285   4
   6  -8  -7 14.6213 13.5091   1
   6  -8  -7 -5.3106 12.7377   3
   6  -8  -7 26.9520 15.2066   1
   6   8  -7 16.8190 12.7069   3
   6   8  -7 38.5737 16.3707   1
   5  -8  -7 2.19766 12.4392   1
   5  -8  -7 -4.2466 9.98004   1
   5  -8  -7 3.70089 15.1565   3
   5   8  -7 12.1392 10.3970   1
   5   8  -7 18.2618 12.0993   3
   5   8  -7 2.12285 9.86145   1
   4  -8  -7 477.724 44.6301   1
   4  -8  -7 629.160 51.4682   1
   4  -8  -7 538.334 70.9341   3
   4   8  -7 551.772 50.7075   3
   4   8  -7 572.333 45.0826   1
   3  -8  -7 1331.53 75.8046   1
   3  -8  -7 1135.97 89.6115   3
   3   8  -7 1333.45 71.1117   1
   3   8  -7 1235.34 80.4640   3
   2  -8  -7 131.241 35.6824   3
   2  -8  -7 119.325 27.0755   1
   2   8  -7 146.115 28.5099   1
   1  -8  -7 103.913 32.9596   3
   1  -8  -7 71.3292 21.5398   1
   1   8  -7 154.278 29.3227   1
   0  -8  -7 771.758 59.5935   1
   0  -8  -7 722.392 73.0456   3
   0   8  -7 761.107 58.0595   1
   1   8   7 186.333 40.2873   1
  -1   8  -7 210.511 39.1186   1
   7  -9  -7 18.2536 19.4724   3
   7  -9  -7 2.44148 13.8213   1
   7   9  -7 -9.2096 11.1772   1
   7   9  -7 1.13771 11.4623   3
   6  -9  -7 40.3524 16.3334   1
   6  -9  -7 27.2739 20.9273   3
   6  -9  -7 80.2038 23.2693   1
   6   9  -7 63.6932 18.6022   1
   6   9  -7 79.5770 21.6084   1
   6   9  -7 65.4170 25.6416   4
   6   9  -7 65.4213 25.6420   2
   6   9  -7 44.4913 21.4017   3
   5  -9  -7 70.8022 29.7776   3
   5  -9  -7 26.3868 16.1278   1
   5  -9  -7 57.6623 20.9385   1
   5   9  -7 51.9898 17.9586   1
   5   9  -7 51.3097 18.0584   1
   5   9  -7 77.0719 24.6573   3
   4  -9  -7 30.5435 22.1391   3
   4  -9  -7 -1.4147 11.9387   1
   4  -9  -7 15.1720 13.9744   1
   4   9  -7 3.01057 8.61548   1
   4   9  -7 11.2461 10.1310   1
   4   9  -7 14.4352 12.7657   3
   3  -9  -7 11.1828 14.6360   3
   3  -9  -7 21.1314 14.3589   1
   3   9  -7 11.9748 14.6648   3
   3   9  -7 0.86208 10.3342   1
   2  -9  -7 251.739 51.9671   3
   2  -9  -7 239.696 38.1361   1
   2   9  -7 351.644 42.1326   1
   1  -9  -7 99.9772 35.0709   3
   1  -9  -7 162.441 30.2103   1
   1   9  -7 130.122 26.1233   1
   1   9  -7 132.636 38.1084   3
   0  -9  -7 -21.242 17.4884   1
   0  -9  -7 -3.2212 13.7527   3
   0   9  -7 2.43035 10.7563   1
   5 -10  -7 209.190 35.9520   1
   5  10  -7 231.762 33.4186   1
   4 -10  -7 -14.973 11.3070   3
   4 -10  -7 -5.3651 12.7425   1
   4 -10  -7 -25.705 11.5995   1
   4  10  -7 18.6898 12.0198   1
   4  10  -7 -3.3675 18.5995   3
   3 -10  -7 -17.800 12.1976   1
   3 -10  -7 34.8194 20.0991   3
   3 -10  -7 -6.9774 12.5288   1
   3  10  -7 16.4208 18.5090   3
   3  10  -7 15.1113 21.8022   1
   2 -10  -7 658.581 50.7374   1
   2  10  -7 566.103 45.7680   1
  12   0  -8 1851.40 119.822   1
  11   0  -8 394.561 60.8509   1
  10   0  -8 80.9075 27.5171   1
   9   0  -8 411.996 47.3769   2
   9   0  -8 418.428 57.6267   1
   9   0  -8 412.010 47.3759   4
   8   0  -8 1244.52 55.0340   3
   8   0  -8 1486.46 90.4365   1
   7   0  -8 425.777 55.7075   1
   7   0  -8 387.513 30.4761   3
   4   0  -8 3341.66 137.853   1
   3   0  -8 433.640 53.9564   1
   2   0  -8 15.8124 10.8659   1
  -1   0   8 2023.40 109.099   1
   1   0  -8 2020.16 106.432   1
   0   0   8 1320.39 87.8979   1
   0   0  -8 1308.58 85.1326   1
   1   0   8 371.001 54.8630   1
  -1   0  -8 352.254 53.0428   1
   2   0   8 790.498 73.2499   1
  -2   0  -8 732.600 66.5157   1
   3   0   8 1203.25 94.4941   1
  -3   0  -8 1308.15 91.3516   1
   4   0   8 1343.52 103.900   1
  -4   0  -8 1262.15 95.4019   1
  12  -1  -8 16.5544 21.6519   1
  12   1  -8 -6.6716 16.9782   1
  11  -1  -8 11.3402 18.8853   1
  11   1  -8 -6.3404 12.9338   1
  10  -1  -8 62.8043 24.4103   1
  10   1  -8 44.0916 20.0337   1
   9  -1  -8 233.119 41.8053   1
   9  -1  -8 229.245 23.6266   3
   9   1  -8 248.215 39.6739   2
   9   1  -8 248.222 39.6743   4
   9   1  -8 213.240 42.4801   1
   8  -1  -8 22.1149 9.86085   3
   8  -1  -8 40.6118 15.6413   1
   8   1  -8 46.2731 9.58293   3
   8   1  -8 28.1184 15.5721   1
   7  -1  -8 125.346 31.4571   1
   7  -1  -8 108.180 20.8972   3
   7   1  -8 137.057 31.8776   1
   4  -1  -8 11.1448 13.9886   1
   4   1  -8 43.7285 17.5064   1
   3  -1  -8 -9.3888 9.02870   1
   2  -1  -8 4.15228 10.9245   1
   2   1  -8 1.84867 11.4374   1
  -1  -1   8 124.378 30.9929   1
   1  -1  -8 131.269 31.4468   1
  -1   1   8 141.843 33.3169   1
   1   1  -8 115.361 29.3423   1
   0  -1   8 13.0829 14.5745   1
   0  -1  -8 37.3433 18.4646   1
   0   1  -8 34.6810 23.0198   1
   0   1   8 6.88228 12.4898   1
   1  -1   8 -1.9921 10.8668   1
  -1  -1  -8 4.93633 13.7122   1
   1   1   8 5.43711 13.1496   1
  -1   1  -8 -17.777 11.0723   1
   2  -1   8 -9.6529 12.9483   1
  -2  -1  -8 41.3531 21.9539   1
   2   1   8 33.7846 21.1256   1
  -2   1  -8 24.8810 16.8453   1
   3  -1   8 53.7645 26.9985   1
  -3  -1  -8 45.3540 25.1328   1
   3   1   8 70.4296 28.7199   1
  -3   1  -8 25.3402 22.3517   1
  -4  -1  -8 -28.036 17.7183   1
   4  -1   8 -0.7332 17.7830   1
   4   1   8 6.65801 21.7264   1
  -4   1  -8 8.67706 27.1387   1
  11  -2  -8 188.068 41.7720   1
  11   2  -8 295.296 51.7555   1
  10  -2  -8 710.435 66.5920   1
  10   2  -8 618.884 62.7566   1
   9  -2  -8 -0.6255 11.4024   1
   9  -2  -8 20.4652 10.9364   3
   9   2  -8 20.7849 15.4012   4
   9   2  -8 3.26627 12.0389   1
   9   2  -8 20.7356 15.4013   2
   8  -2  -8 31.2431 17.0793   1
   8  -2  -8 37.5148 14.5397   3
   8   2  -8 44.2030 6.72551   3
   8   2  -8 44.9284 19.1775   1
   7  -2  -8 364.321 51.3508   1
   7  -2  -8 319.416 33.3734   3
   7   2  -8 318.082 46.7060   1
   6  -2  -8 1118.82 64.6567   3
   6  -2  -8 1166.88 77.3603   1
   5  -2  -8 199.800 36.1723   1
   4  -2  -8 229.719 39.1818   1
   4   2  -8 228.713 39.5857   1
   3  -2  -8 341.343 47.0390   1
   3   2  -8 358.247 49.1130   1
   2  -2  -8 1151.75 76.3072   1
   2   2  -8 1239.20 77.7954   1
   1  -2  -8 126.332 33.9772   1
  -1  -2   8 135.749 31.6913   1
   1   2  -8 149.831 32.7063   1
  -1   2   8 141.561 33.6258   1
   0  -2   8 39.4169 21.0904   1
   0  -2  -8 56.1684 22.5960   1
   0   2  -8 22.6850 18.5971   1
   0   2   8 33.1398 17.8626   1
  -1  -2  -8 173.170 38.3653   1
   1  -2   8 232.029 42.6382   1
  -1   2  -8 104.629 29.6420   1
   1   2   8 264.358 50.8998   1
   2  -2   8 483.388 67.4369   1
  -2  -2  -8 401.194 56.8976   1
   2   2   8 383.347 61.9185   1
  -2   2  -8 479.154 62.4119   1
   3  -2   8 5.71705 12.1778   1
  -3  -2  -8 -7.6384 16.1521   1
  -3   2  -8 -19.937 17.6858   1
   3   2   8 21.9885 17.0102   1
  11  -3  -8 15.1367 23.4090   1
  11   3  -8 -2.3737 14.9794   1
  10  -3  -8 13.3140 14.6606   1
  10   3  -8 19.0866 18.5782   1
   9  -3  -8 217.098 33.7044   3
   9  -3  -8 193.372 37.2368   1
   9   3  -8 158.726 36.1440   1
   9   3  -8 214.221 36.1321   4
   9   3  -8 214.127 36.1326   2
   8  -3  -8 66.1551 20.5758   3
   8  -3  -8 56.4971 23.6510   1
   8   3  -8 68.5944 22.0930   1
   7  -3  -8 311.808 47.1381   1
   7  -3  -8 302.994 41.9324   3
   7   3  -8 415.625 55.0343   1
   6  -3  -8 14.2453 11.8904   3
   6  -3  -8 23.4873 14.7219   1
   6   3  -8 31.3119 16.9767   1
   5  -3  -8 -4.0999 11.9115   1
   5   3  -8 -0.3562 10.1682   1
   4  -3  -8 8.97309 11.0330   1
   4   3  -8 -0.0372 10.7930   1
   3  -3  -8 22.7777 14.5105   1
   3   3  -8 22.7611 15.3963   1
   2  -3  -8 86.6922 27.6287   1
   2   3  -8 84.3651 25.3943   1
   1  -3  -8 141.406 33.0827   1
   1   3  -8 79.9397 25.3410   1
  -1   3   8 151.082 32.8937   1
   0  -3  -8 58.2249 22.8840   1
   0  -3   8 113.534 29.9788   1
   0   3  -8 108.098 28.9104   1
   0   3   8 60.8648 23.1664   1
  -1  -3  -8 35.1898 18.9910   1
   1  -3   8 33.1447 16.4959   1
   1   3   8 3.47972 14.4931   1
  -1   3  -8 -4.1181 16.2689   1
  -2  -3  -8 2.93926 13.4216   1
   2  -3   8 -12.104 11.7248   1
  -2   3  -8 23.2525 20.3197   1
   2   3   8 18.0231 18.9804   1
  -3  -3  -8 70.8458 27.4506   1
   3  -3   8 72.6334 29.2095   1
   3   3   8 71.2545 25.2611   1
  -3   3  -8 92.8511 32.1331   1
  11  -4  -8 43.2293 24.1817   1
  11   4  -8 33.3723 20.7342   1
  10  -4  -8 43.0359 17.4668   1
  10   4  -8 46.1974 21.9242   1
   9  -4  -8 1393.77 92.7943   1
   9  -4  -8 1493.49 84.8105   3
   9   4  -8 1401.79 90.7321   1
   8  -4  -8 2372.18 113.607   3
   8  -4  -8 2514.44 123.249   1
   8   4  -8 2487.49 120.335   1
   7  -4  -8 343.023 50.1688   1
   7  -4  -8 247.783 40.4134   3
   7   4  -8 225.279 39.4483   1
   6  -4  -8 300.923 45.1670   1
   6  -4  -8 379.047 60.0129   3
   6   4  -8 273.570 42.3733   1
   5  -4  -8 477.504 47.0837   3
   5  -4  -8 694.024 56.5789   1
   5   4  -8 551.137 50.2105   1
   4  -4  -8 2926.60 128.813   1
   4   4  -8 2939.08 124.932   1
   3  -4  -8 1111.89 74.3014   1
   3   4  -8 843.153 62.8184   1
   2  -4  -8 79.4943 24.7198   1
   2   4  -8 113.467 27.0489   1
   1  -4  -8 2941.15 133.186   1
   1   4  -8 2758.80 126.131   1
   0  -4  -8 2283.56 116.314   1
   0  -4   8 2561.03 121.452   1
   0   4  -8 2182.08 129.077   1
   0   4   8 2304.89 122.006   1
   1  -4   8 529.732 66.3160   1
  -1  -4  -8 408.633 55.4380   1
   1   4   8 443.138 62.6002   1
  -1   4  -8 543.830 53.7879   1
  -2  -4  -8 64.8163 26.9971   1
   2  -4   8 51.2592 24.1981   1
   2   4   8 53.9707 23.0049   1
  -2   4  -8 14.6430 18.5114   1
  -3  -4  -8 123.828 34.5385   1
   3  -4   8 147.737 39.5006   1
   3   4   8 156.102 43.5868   1
  -3   4  -8 94.8563 32.5390   1
  10  -5  -8 8.20049 17.0738   1
  10   5  -8 13.7008 19.1808   1
   9  -5  -8 163.594 34.3412   3
   9  -5  -8 126.907 35.5608   1
   9   5  -8 99.6245 27.0816   1
   8  -5  -8 11.2120 13.6906   1
   8  -5  -8 -9.1698 9.80590   3
   8   5  -8 -12.102 9.03833   1
   8   5  -8 -2.1369 3.30183   3
   7  -5  -8 194.566 38.1627   1
   7  -5  -8 165.042 34.7412   3
   7   5  -8 215.328 37.5705   1
   7   5  -8 195.819 20.4541   3
   6  -5  -8 -17.596 5.55655   1
   6  -5  -8 4.63033 12.5668   3
   6   5  -8 3.23259 11.2185   1
   5  -5  -8 8.73525 14.5368   1
   5  -5  -8 10.0561 8.53234   3
   5   5  -8 -1.4910 9.18144   1
   4  -5  -8 -2.4174 8.51543   1
   4  -5  -8 -9.6721 7.26413   3
   4   5  -8 9.94590 12.0182   1
   3  -5  -8 0.45396 11.6878   1
   3   5  -8 -5.8899 9.84211   1
   2  -5  -8 21.7912 12.2287   1
   2   5  -8 37.4961 18.3668   1
   1  -5  -8 37.6391 17.9792   1
   1   5  -8 31.6399 18.1675   1
   0  -5  -8 3.71482 15.0666   1
   0  -5   8 17.2695 17.5552   1
   0   5   8 -12.630 11.0680   1
   0   5  -8 4.56236 12.6638   1
  -1  -5  -8 57.5637 23.5674   1
   1  -5   8 10.9206 11.9418   1
   1   5   8 22.5758 12.4156   1
  -1   5  -8 34.9853 17.3212   1
   2  -5   8 -0.2350 14.9163   1
  -2  -5  -8 -2.5652 18.6127   1
   2   5   8 -3.9900 12.9562   1
  -2   5  -8 -19.075 11.3900   1
  10  -6  -8 334.732 51.7566   1
  10   6  -8 374.308 52.9844   1
   9  -6  -8 13.0353 17.4885   1
   9  -6  -8 8.31368 13.7904   3
   9   6  -8 19.6791 15.8024   1
   8  -6  -8 34.1301 16.6581   1
   8  -6  -8 41.3342 21.6361   3
   8   6  -8 32.5966 8.54274   3
   8   6  -8 27.7110 18.7330   1
   7  -6  -8 326.060 50.3006   3
   7  -6  -8 453.673 57.1767   1
   7   6  -8 456.446 56.7118   1
   7   6  -8 387.350 31.7668   3
   6  -6  -8 654.278 63.3334   3
   6  -6  -8 626.153 57.0433   1
   6   6  -8 596.738 53.2194   1
   6   6  -8 633.468 45.1902   3
   5  -6  -8 139.713 31.4547   1
   5  -6  -8 180.558 35.1288   1
   5  -6  -8 88.5227 29.3570   3
   5   6  -8 177.290 32.9706   1
   4  -6  -8 15.7871 13.7198   1
   4  -6  -8 19.8172 14.9137   3
   4   6  -8 23.8862 15.2387   1
   3  -6  -8 160.207 34.4830   3
   3  -6  -8 170.597 33.7754   1
   3   6  -8 156.576 30.3374   1
   2  -6  -8 756.010 61.4209   1
   2   6  -8 784.738 60.0125   1
   1  -6  -8 -15.310 12.1916   1
   1   6  -8 26.7752 17.2348   1
   0  -6  -8 12.0495 19.3845   1
   0   6   8 22.2331 18.3812   1
   0   6  -8 45.3560 22.3648   1
  -1  -6  -8 70.4279 27.8995   1
   1  -6   8 90.4612 24.9541   1
   1   6   8 87.0859 29.1401   1
  -2  -6  -8 280.903 49.8587   1
   2  -6   8 315.630 51.7585   1
  -2   6  -8 301.305 49.1230   1
   9  -7  -8 72.7535 26.1709   1
   9  -7  -8 54.9105 23.7527   3
   9   7  -8 80.2466 28.0290   1
   8  -7  -8 90.8763 30.7346   3
   8  -7  -8 70.7745 26.5582   1
   8   7  -8 71.8129 27.9662   2
   8   7  -8 71.8170 27.9664   4
   8   7  -8 108.397 28.3421   1
   8   7  -8 57.1869 13.7065   3
   7  -7  -8 31.3826 16.4604   1
   7   7  -8 65.1378 22.8212   1
   7   7  -8 34.7392 12.9517   3
   6  -7  -8 35.6242 21.9888   3
   6  -7  -8 55.7072 19.7294   1
   6  -7  -8 23.6528 13.8762   1
   6   7  -8 62.8350 20.3436   3
   6   7  -8 77.5938 23.7335   1
   6   7  -8 72.8263 21.9546   1
   5  -7  -8 60.0836 20.3117   1
   5  -7  -8 44.4115 19.0806   1
   5  -7  -8 52.9757 21.7313   3
   5   7  -8 63.8709 20.1025   3
   5   7  -8 87.5367 24.0971   1
   4  -7  -8 3.81137 13.5426   3
   4  -7  -8 -9.9227 9.56900   1
   4   7  -8 3.67201 8.72851   1
   3  -7  -8 -4.2378 8.07872   3
   3  -7  -8 -22.666 10.6074   1
   3   7  -8 0.68836 12.1982   1
   2  -7  -8 2.56548 14.4884   1
   2  -7  -8 -4.3836 7.24285   3
   2   7  -8 0.25020 11.6367   1
   1  -7  -8 93.4959 25.2458   1
   1   7  -8 78.4144 26.4810   1
   0  -7  -8 75.1812 27.2730   1
   0   7  -8 88.1755 27.8360   1
   1  -7   8 -11.186 11.7811   1
  -1  -7  -8 5.16966 13.0853   1
   1   7   8 -11.455 14.1381   1
  -1   7  -8 -11.895 17.5251   1
   8  -8  -8 749.374 63.0905   1
   8  -8  -8 725.207 75.4780   3
   8   8  -8 858.394 63.9633   1
   8   8  -8 698.622 43.3822   3
   7  -8  -8 162.254 40.7363   3
   7  -8  -8 92.4760 26.6769   1
   7   8  -8 128.349 27.8765   3
   7   8  -8 149.959 31.8350   1
   6  -8  -8 2.53272 13.9772   1
   6  -8  -8 8.29191 13.6354   1
   6  -8  -8 -21.863 11.8174   3
   6   8  -8 4.70748 12.0945   3
   6   8  -8 9.72797 13.6407   1
   6   8  -8 7.98687 13.7494   1
   5  -8  -8 695.172 57.3766   1
   5  -8  -8 777.513 60.0305   1
   5  -8  -8 608.079 81.3559   3
   5   8  -8 702.710 54.6130   1
   5   8  -8 632.415 53.7149   3
   5   8  -8 693.931 54.9489   1
   4  -8  -8 1262.56 97.4251   3
   4  -8  -8 1351.50 81.6360   1
   4   8  -8 1296.97 74.9452   1
   4   8  -8 1118.32 76.6233   3
   3  -8  -8 302.880 56.5241   3
   3  -8  -8 279.914 43.8535   1
   3   8  -8 314.984 44.6728   1
   2  -8  -8 36.6415 18.3287   1
   2  -8  -8 37.6608 26.5253   3
   2   8  -8 32.3664 17.3562   1
   1  -8  -8 493.724 69.8406   3
   1  -8  -8 538.575 69.8457   1
   1   8  -8 523.454 49.2419   1
   0  -8  -8 761.390 64.9515   1
   0  -8  -8 633.302 81.7818   3
   0   8  -8 698.644 57.8452   1
   6  -9  -8 -5.1938 12.6916   3
   6  -9  -8 14.2687 13.0179   1
   6  -9  -8 20.8952 16.2019   1
   6   9  -8 -12.241 10.8417   1
   6   9  -8 -3.3710 9.39250   1
   6   9  -8 -1.2874 14.1686   3
   5  -9  -8 5.32470 18.0167   3
   5  -9  -8 1.54717 14.7248   1
   5   9  -8 7.95967 14.6973   3
   5   9  -8 10.9891 13.5575   1
   5   9  -8 -6.8025 11.5776   1
   4  -9  -8 -11.673 12.6065   1
   4  -9  -8 -13.337 18.5195   1
   4  -9  -8 14.9232 24.2568   3
   4   9  -8 -4.9352 11.3246   1
   4   9  -8 18.1377 16.4113   3
   3  -9  -8 7.42068 19.5807   3
   3   9  -8 3.34691 22.3147   3
   3   9  -8 50.4256 18.9036   1
   2  -9  -8 -8.6829 15.3102   1
   2  -9  -8 -22.090 13.3460   3
   2   9  -8 21.0178 21.6961   3
   2   9  -8 -10.197 10.0594   1
  11   0  -9 39.6706 24.3569   1
  10   0  -9 244.436 48.2351   1
   9   0  -9 204.181 41.1731   1
   9   0  -9 241.446 22.5128   3
   8   0  -9 370.463 31.5800   3
   8   0  -9 373.951 55.1124   1
   7   0  -9 118.928 31.0915   1
   5   0  -9 616.147 57.2982   1
   4   0  -9 -7.4115 10.4220   1
   3   0  -9 122.956 29.1897   1
   2   0  -9 21.4452 20.4972   1
   1   0  -9 440.671 60.6314   1
  -1   0   9 402.573 58.7272   1
   0   0   9 182.654 41.4023   1
   0   0  -9 222.409 41.8195   1
   1   0   9 9.52330 11.4899   1
  -1   0  -9 12.5987 19.0090   1
  -2   0  -9 92.8171 31.3911   1
   2   0   9 88.3788 32.6051   1
  11  -1  -9 190.945 46.1732   1
  11   1  -9 169.653 39.1217   1
  10  -1  -9 251.133 47.5280   1
  10   1  -9 240.798 45.6442   1
   9  -1  -9 220.219 30.1728   3
   9  -1  -9 132.412 35.1208   1
   9   1  -9 127.674 32.8564   1
   9   1  -9 114.396 14.6951   3
   8  -1  -9 14.1674 9.87072   3
   8  -1  -9 -7.3194 8.17532   1
   8   1  -9 6.50748 12.9194   1
   8   1  -9 0.43564 5.72640   3
   7  -1  -9 249.464 33.9303   3
   7  -1  -9 256.964 44.7067   1
   7   1  -9 243.588 44.1678   1
   5  -1  -9 60.8156 23.6976   1
   5   1  -9 56.1609 23.4259   1
   4  -1  -9 197.006 39.7305   1
   4   1  -9 184.885 38.4386   1
   3  -1  -9 287.644 45.3136   1
   3   1  -9 183.026 39.4741   1
   2  -1  -9 176.472 39.2135   1
   2   1  -9 128.280 32.7627   1
  -1  -1   9 211.482 42.8703   1
   1  -1  -9 200.852 38.8004   1
  -1   1   9 262.679 49.8025   1
   1   1  -9 191.538 39.4838   1
   0  -1  -9 134.591 34.8304   1
   0  -1   9 123.616 36.2925   1
   0   1  -9 136.271 35.5809   1
   0   1   9 76.8844 29.1292   1
   1  -1   9 298.347 54.6686   1
  -1  -1  -9 309.275 54.6537   1
  -1   1  -9 285.385 49.6123   1
   1   1   9 345.490 60.0357   1
  -2  -1  -9 211.251 46.1310   1
   2  -1   9 221.519 48.3057   1
   2   1   9 245.522 49.5953   1
  -2   1  -9 169.374 39.7740   1
  11  -2  -9 534.753 71.4462   1
  11   2  -9 557.491 71.2807   1
  10  -2  -9 296.254 50.9650   1
  10  -2  -9 367.377 33.9136   3
  10   2  -9 408.573 61.9173   1
   9  -2  -9 125.361 32.5764   1
   9  -2  -9 217.973 33.7001   3
   9   2  -9 127.527 35.1843   1
   8  -2  -9 194.938 40.5013   1
   8  -2  -9 204.533 32.6819   3
   8   2  -9 153.812 36.6254   1
   7  -2  -9 840.960 58.0574   3
   7  -2  -9 785.549 66.2743   1
   7   2  -9 923.092 70.6243   1
   5  -2  -9 187.178 36.2887   1
   5   2  -9 230.901 42.0641   1
   4  -2  -9 435.229 56.2879   1
   4   2  -9 621.405 57.0056   1
   3  -2  -9 923.056 71.1591   1
   3   2  -9 1085.83 76.8652   1
   2  -2  -9 763.469 64.1578   1
   2   2  -9 589.282 57.5860   1
   1  -2  -9 18.8064 14.5321   1
  -1   2   9 -7.7596 12.3142   1
   1   2  -9 25.1390 20.2569   1
   0  -2  -9 149.586 33.3975   1
   0  -2   9 164.633 38.1943   1
   0   2  -9 124.471 31.2459   1
   0   2   9 191.555 44.3688   1
   1  -2   9 729.856 71.1566   1
  -1  -2  -9 758.779 68.9569   1
   1   2   9 720.542 70.8986   1
  -1   2  -9 602.469 73.3435   1
   2  -2   9 327.797 58.6204   1
  -2  -2  -9 424.447 62.2968   1
  -2   2  -9 304.710 54.7330   1
   2   2   9 318.612 58.4705   1
  11  -3  -9 290.434 53.1758   1
  11   3  -9 229.589 53.0703   1
  10  -3  -9 433.249 64.2768   1
  10  -3  -9 424.992 40.1527   3
  10   3  -9 325.262 53.3456   1
   9  -3  -9 11.0457 11.2450   3
   9  -3  -9 61.1084 25.2392   1
   9   3  -9 -7.9852 12.4469   1
   8  -3  -9 53.8145 22.8284   1
   8  -3  -9 38.1951 15.9280   3
   8   3  -9 17.2562 14.8051   1
   7  -3  -9 506.176 63.7555   1
   7  -3  -9 493.892 47.2239   3
   7   3  -9 465.074 59.7996   1
   6  -3  -9 67.5622 24.5416   1
   5  -3  -9 38.2360 16.8089   1
   5   3  -9 43.1601 20.5547   1
   4  -3  -9 271.731 43.1976   1
   4   3  -9 222.376 49.0807   1
   3  -3  -9 749.481 63.9115   1
   3   3  -9 782.850 64.0896   1
   2  -3  -9 -17.267 17.2941   1
   2   3  -9 -13.308 10.4965   1
   1  -3  -9 108.996 30.0343   1
   1   3  -9 159.941 36.8160   1
   0  -3  -9 17.6740 19.0291   1
   0  -3   9 7.15547 16.8463   1
   0   3   9 29.4012 23.6466   1
   0   3  -9 79.7344 27.3808   1
  -1  -3  -9 302.599 51.0858   1
   1  -3   9 319.924 54.3370   1
   1   3   9 408.231 62.3298   1
  -1   3  -9 271.074 46.9836   1
  -2  -3  -9 182.632 40.4977   1
   2  -3   9 201.521 46.4545   1
  -2   3  -9 237.687 46.2423   1
   2   3   9 230.051 50.2465   1
  10  -4  -9 11.8594 15.9264   1
  10   4  -9 23.7375 20.1548   1
   9  -4  -9 485.209 68.7918   3
   9  -4  -9 343.790 53.7640   1
   9   4  -9 471.682 61.9661   1
   8  -4  -9 418.200 58.5959   1
   8  -4  -9 575.419 52.8310   3
   8   4  -9 515.375 29.1453   3
   8   4  -9 457.292 60.8997   1
   7  -4  -9 11.0585 12.7877   3
   7  -4  -9 1.20039 13.9028   1
   7   4  -9 33.5185 17.6963   1
   6  -4  -9 217.709 41.4983   3
   6  -4  -9 175.066 38.5025   1
   6   4  -9 246.561 43.3011   1
   5  -4  -9 575.513 56.1489   1
   5   4  -9 733.637 61.7014   1
   4  -4  -9 616.459 58.4674   1
   4   4  -9 717.779 61.0878   1
   3  -4  -9 -0.3869 13.4777   1
   3   4  -9 -10.465 10.7203   1
   2  -4  -9 118.603 28.2897   1
   2   4  -9 95.8557 28.1583   1
   1  -4  -9 1446.54 92.7110   1
   1   4  -9 1330.15 86.7596   1
   0  -4   9 336.711 54.2746   1
   0  -4  -9 345.796 56.0384   1
   0   4   9 334.956 52.2363   1
   0   4  -9 572.756 57.4475   1
  -1  -4  -9 19.6429 17.2409   1
   1  -4   9 19.9527 18.1478   1
  -1   4  -9 -31.152 12.8521   1
   1   4   9 2.90263 19.0613   1
  10  -5  -9 166.932 37.3506   1
  10  -5  -9 197.128 38.6286   3
  10   5  -9 189.179 39.7584   1
   9  -5  -9 38.7137 19.0067   1
   9  -5  -9 36.6851 19.7643   3
   9   5  -9 29.5740 18.5894   1
   8  -5  -9 30.9220 17.7360   3
   8  -5  -9 23.4532 19.5530   1
   8   5  -9 37.4399 11.2122   3
   8   5  -9 24.0943 17.9454   1
   7  -5  -9 358.236 53.9618   1
   7  -5  -9 324.088 51.0978   3
   7   5  -9 406.618 55.1780   1
   6  -5  -9 154.175 33.0990   1
   6  -5  -9 134.669 32.6334   1
   6  -5  -9 112.723 32.5882   3
   6   5  -9 138.514 29.9659   1
   5  -5  -9 27.0518 18.5799   1
   5  -5  -9 15.1730 16.1031   3
   5   5  -9 39.1956 18.3657   1
   4  -5  -9 35.7895 18.6515   1
   4   5  -9 80.3123 25.7670   1
   3  -5  -9 359.647 51.3476   1
   3   5  -9 458.860 56.8085   1
   2  -5  -9 23.6029 18.0193   1
   2   5  -9 16.1020 19.9509   1
   1  -5  -9 54.1256 25.2843   1
   1   5  -9 133.483 32.6729   1
   0  -5  -9 10.2981 18.4984   1
   0  -5   9 27.8853 19.8182   1
   0   5   9 46.5112 21.2784   1
   0   5  -9 29.2448 21.1939   1
  -1  -5  -9 216.989 43.7415   1
   1  -5   9 271.469 48.8126   1
   1   5   9 215.520 54.1510   1
  -1   5  -9 337.247 55.2257   1
   9  -6  -9 179.477 39.5091   3
   9  -6  -9 224.477 41.7410   1
   9   6  -9 215.074 40.1997   2
   9   6  -9 215.098 40.1994   4
   9   6  -9 147.117 35.6640   1
   8  -6  -9 97.7449 28.0414   1
   8  -6  -9 87.7050 28.7431   3
   8   6  -9 54.5973 14.3862   3
   8   6  -9 109.784 28.0432   1
   7  -6  -9 463.686 61.5647   1
   7  -6  -9 399.981 59.8433   3
   7   6  -9 336.090 50.2953   1
   7   6  -9 364.252 33.7428   3
   6  -6  -9 240.410 41.0438   1
   6  -6  -9 187.151 40.9245   3
   6  -6  -9 210.604 38.8574   1
   6   6  -9 239.748 42.6392   1
   6   6  -9 247.929 41.2073   1
   5  -6  -9 148.026 33.6184   1
   5  -6  -9 76.7837 26.5516   3
   5   6  -9 108.197 28.9437   1
   4  -6  -9 282.550 46.0043   1
   4  -6  -9 386.423 61.1282   3
   4   6  -9 333.934 48.2864   1
   3  -6  -9 1072.31 78.1047   1
   3   6  -9 1100.89 75.3575   1
   2  -6  -9 619.173 81.7584   1
   2   6  -9 599.891 56.5497   1
   1  -6  -9 -6.7630 17.5993   1
   1   6  -9 6.81203 18.3348   1
   0  -6  -9 203.082 40.6838   1
   0   6   9 154.034 38.3716   1
   0   6  -9 330.451 52.6862   1
   8  -7  -9 -15.165 12.7908   3
   8  -7  -9 12.6729 18.3139   1
   8   7  -9 -3.3316 13.6421   1
   8   7  -9 -2.5231 8.52352   3
   7  -7  -9 100.813 26.0223   1
   7  -7  -9 185.567 42.1259   3
   7  -7  -9 62.3941 24.0761   1
   7   7  -9 170.035 35.6240   1
   6  -7  -9 129.547 31.1553   1
   6  -7  -9 194.616 46.4154   3
   6  -7  -9 74.6753 36.3152   1
   6   7  -9 186.944 37.7631   1
   6   7  -9 110.474 30.7475   1
   6   7  -9 174.564 32.2475   3
   5  -7  -9 6.55489 16.1119   3
   5   7  -9 9.52056 10.8492   1
   4  -7  -9 131.954 36.1147   3
   4   7  -9 162.865 31.1219   1
   3  -7  -9 49.3639 29.4888   1
   3  -7  -9 41.3470 25.6777   3
   3   7  -9 87.8980 27.5335   1
   2  -7  -9 165.389 34.8393   1
   2   7  -9 146.311 32.5610   1
   1  -7  -9 67.1370 24.7491   1
   1   7  -9 99.1900 28.3787   1
   6  -8  -9 109.813 29.9162   1
   6  -8  -9 128.181 33.8891   1
   6  -8  -9 127.298 37.1935   3
   6   8  -9 113.790 28.8543   3
   6   8  -9 102.989 27.2998   1
   6   8  -9 127.039 30.5113   1
   5  -8  -9 268.863 45.2149   1
   5  -8  -9 288.322 56.0060   3
   5   8  -9 285.874 43.1776   1
   5   8  -9 307.541 45.4188   3
   4  -8  -9 114.585 29.7929   1
   4  -8  -9 46.7015 28.7260   3
   4   8  -9 29.3813 18.9828   1
   3  -8  -9 -10.860 19.3763   1
   3  -8  -9 23.6897 21.2835   3
   3   8  -9 -0.7160 14.5612   1
  11   0 -10 61.4854 25.6137   1
  10   0 -10 -3.6548 12.8265   1
  10   0 -10 -5.3886 6.23080   3
   9   0 -10 23.6491 21.4494   1
   9   0 -10 1.19961 7.79264   3
   8   0 -10 768.109 69.0023   1
   8   0 -10 803.550 50.4875   3
   6   0 -10 162.239 37.6658   1
   5   0 -10 -3.1798 15.3056   1
   4   0 -10 31.2055 22.2745   1
   3   0 -10 86.7831 24.0946   1
   2   0 -10 68.8840 27.7981   1
   1   0 -10 260.075 47.7356   1
   0   0 -10 -4.6503 16.4264   1
   0   0  10 3.79582 16.5858   1
  -1   0 -10 40.4973 25.8555   1
   1   0  10 119.642 37.3228   1
  11  -1 -10 70.5513 25.4455   1
  11   1 -10 123.420 37.8385   1
  10  -1 -10 -9.1311 11.6196   1
  10  -1 -10 -2.6614 6.40806   3
  10   1 -10 -25.066 15.1846   1
  10   1 -10 -5.0122 3.30726   3
   9  -1 -10 373.491 56.9779   1
   9  -1 -10 335.220 33.8983   3
   9   1 -10 356.582 27.8147   3
   9   1 -10 336.459 55.5699   1
   8  -1 -10 -0.3648 13.4133   1
   8  -1 -10 10.5737 10.9555   3
   8   1 -10 19.1272 17.4045   1
   7  -1 -10 309.309 50.3673   1
   6  -1 -10 20.3397 15.4435   1
   6   1 -10 44.7601 22.0141   1
   5  -1 -10 553.253 55.5290   1
   5   1 -10 565.631 67.1282   1
   4  -1 -10 -1.2156 11.3094   1
   4   1 -10 12.0524 17.1724   1
   3  -1 -10 197.606 41.1675   1
   3   1 -10 168.697 37.8347   1
   2  -1 -10 82.2256 28.7511   1
   2   1 -10 73.2703 26.8411   1
   1  -1 -10 214.743 44.0375   1
   1   1 -10 376.053 57.9432   1
   0  -1  10 -16.267 13.9453   1
   0   1  10 0.26376 16.1640   1
   0   1 -10 -18.308 16.7323   1
  -1  -1 -10 137.932 40.5004   1
   1  -1  10 168.327 43.8207   1
   1   1  10 109.509 36.2677   1
  11  -2 -10 237.775 51.5497   1
  10  -2 -10 460.765 68.6926   1
  10  -2 -10 655.349 48.9104   3
  10   2 -10 648.086 65.8804   1
   9  -2 -10 687.720 52.1805   3
   9  -2 -10 773.732 70.8569   1
   9   2 -10 758.622 36.7093   3
   9   2 -10 588.704 74.1094   1
   8  -2 -10 435.511 43.1109   3
   8  -2 -10 441.220 62.1135   1
   8   2 -10 602.724 73.4970   1
   7  -2 -10 489.171 65.1926   1
   7  -2 -10 657.996 54.8071   3
   6  -2 -10 429.814 59.2910   1
   6   2 -10 481.485 61.3040   1
   5  -2 -10 748.641 64.6728   1
   5   2 -10 706.358 63.8736   1
   4  -2 -10 258.940 46.6915   1
   4   2 -10 269.163 46.4340   1
   3  -2 -10 538.856 67.8662   1
   3   2 -10 566.084 57.2025   1
   2  -2 -10 626.847 62.5698   1
   2   2 -10 553.882 68.1925   1
   1  -2 -10 415.034 60.3116   1
   1   2 -10 385.604 61.3871   1
   0  -2  10 439.445 65.5131   1
   0  -2 -10 513.705 66.7738   1
   0   2 -10 645.317 63.7717   1
   0   2  10 466.853 69.7651   1
  -1  -2 -10 170.520 42.0616   1
   1  -2  10 140.716 43.9576   1
  -1   2 -10 176.094 44.3415   1
   1   2  10 100.192 36.5777   1
  10  -3 -10 4.45120 10.5628   3
  10  -3 -10 10.4726 21.5884   1
  10   3 -10 9.31522 16.6929   1
   9  -3 -10 420.627 42.3025   3
   9  -3 -10 295.248 53.0684   1
   9   3 -10 357.891 57.9967   1
   9   3 -10 299.057 19.4213   3
   8  -3 -10 -5.6176 11.9779   1
   8  -3 -10 2.83752 9.68334   3
   8   3 -10 -0.4018 11.9634   1
   7  -3 -10 208.262 40.9983   1
   7  -3 -10 198.207 41.4898   1
   7  -3 -10 221.835 37.8667   3
   7   3 -10 173.154 40.4837   1
   6  -3 -10 182.148 38.3999   1
   6   3 -10 179.839 37.9517   1
   5  -3 -10 51.7505 21.7008   1
   5   3 -10 4.26443 14.7742   1
   4  -3 -10 154.384 36.7420   1
   4   3 -10 81.7121 27.0923   1
   3  -3 -10 315.749 52.6628   1
   3   3 -10 343.982 55.0998   1
   2  -3 -10 31.8152 25.0627   1
   2   3 -10 5.34242 15.8120   1
   1  -3 -10 321.437 54.3153   1
   1   3 -10 375.383 59.0727   1
   0  -3 -10 29.0583 22.5653   1
   0  -3  10 7.99479 18.7421   1
   0   3 -10 19.4701 20.8460   1
   0   3  10 9.59707 17.1112   1
  10  -4 -10 7.00593 20.6035   1
  10  -4 -10 -0.9938 11.2618   3
  10   4 -10 47.5582 27.0688   4
  10   4 -10 47.5595 27.0684   2
   9  -4 -10 22.4261 14.1284   3
   9  -4 -10 21.8387 20.8730   1
   9   4 -10 16.5565 5.79183   3
   9   4 -10 12.1884 15.9629   1
   8  -4 -10 54.4735 22.1820   1
   8  -4 -10 59.3011 21.5973   3
   8   4 -10 62.2852 24.8890   1
   7  -4 -10 16.3162 16.5494   1
   7  -4 -10 -8.0310 14.6681   1
   7  -4 -10 29.5556 14.5587   3
   7   4 -10 3.46135 15.4756   1
   7   4 -10 -4.2155 9.79437   1
   6  -4 -10 116.566 30.4947   3
   6  -4 -10 99.9892 28.8623   1
   6   4 -10 139.319 34.0745   1
   5  -4 -10 118.879 32.3413   1
   5   4 -10 149.214 36.6297   1
   4  -4 -10 517.352 64.1872   1
   4   4 -10 645.139 61.2740   1
   3  -4 -10 160.111 34.0488   1
   3   4 -10 95.9142 31.8766   1
   2  -4 -10 45.0392 29.1553   1
   2   4 -10 30.7327 20.5319   1
   1  -4 -10 -21.613 19.3942   1
   1   4 -10 26.4009 21.2868   1
   0  -4 -10 -14.725 15.5590   1
   0  -4  10 -8.7628 16.6456   1
   0   4 -10 -29.131 13.8695   1
   9  -5 -10 250.840 46.9647   1
   9  -5 -10 310.970 51.4363   3
   9   5 -10 198.461 40.2202   1
   9   5 -10 209.739 14.8971   3
   8  -5 -10 39.6809 21.9941   1
   8  -5 -10 -0.1490 12.2326   3
   8   5 -10 13.7275 8.80495   3
   8   5 -10 2.57442 12.1610   1
   7  -5 -10 167.524 36.7180   1
   7  -5 -10 213.239 41.9953   3
   7  -5 -10 216.735 41.3442   1
   7   5 -10 216.980 42.9855   1
   7   5 -10 239.917 45.8648   1
   6  -5 -10 166.820 38.8235   3
   6   5 -10 197.648 38.6229   1
   5  -5 -10 5.56560 13.1418   3
   5   5 -10 52.5817 20.8312   1
   4   5 -10 71.2670 24.0353   1
   3  -5 -10 238.108 44.2635   1
   3   5 -10 209.577 42.7813   1
   2  -5 -10 4.61039 15.4753   1
   2   5 -10 -2.7701 16.0621   1
   1  -5 -10 296.103 51.3011   1
   1   5 -10 193.562 41.5984   1
   8  -6 -10 260.417 47.1339   1
   8  -6 -10 348.527 55.5140   3
   8   6 -10 286.787 29.4772   3
   8   6 -10 300.829 48.8023   1
   7  -6 -10 125.895 33.7593   1
   7  -6 -10 209.767 45.8424   3
   7  -6 -10 196.871 41.4096   1
   7   6 -10 184.654 39.9222   1
   7   6 -10 183.947 38.3386   1
   6  -6 -10 196.283 41.2864   3
   6  -6 -10 269.787 41.8261   1
   6  -6 -10 171.490 39.9899   1
   5  -6 -10 500.739 69.9685   3
   5  -6 -10 646.719 59.8752   1
   5   6 -10 643.145 81.6278   1
   4  -6 -10 213.893 46.9158   3
   4  -6 -10 165.192 33.7698   1
   3  -6 -10 300.207 50.7427   1
   3   6 -10 310.472 50.9997   1
   2  -6 -10 420.601 59.8244   1
   2   6 -10 485.471 60.2865   1
   6  -7 -10 8.48060 18.2605   1
   6  -7 -10 97.7744 28.8722   1
   6  -7 -10 58.3728 25.9320   3
   6   7 -10 51.3211 25.2606   1
   5  -7 -10 347.511 50.7783   1
   5  -7 -10 347.987 60.3468   3
   5   7 -10 305.747 48.4127   1
   4  -7 -10 -28.181 13.2551   1
   4  -7 -10 3.39435 12.5995   3
   4   7 -10 -20.184 15.6410   1
  10   0 -11 -1.1710 17.4163   1
  10   0 -11 82.5793 17.5333   3
   9   0 -11 53.9768 15.9502   3
   9   0 -11 59.3542 26.3646   1
   8   0 -11 1254.08 93.1253   1
   7   0 -11 479.909 65.5212   1
   5   0 -11 138.056 38.2746   1
   4   0 -11 921.485 78.4480   1
   3   0 -11 278.089 52.0148   1
   2   0 -11 22.9208 24.0730   1
   1   0 -11 -11.953 22.8753   1
  10  -1 -11 89.9233 34.3803   1
  10  -1 -11 177.583 28.4327   3
  10   1 -11 56.5913 30.9741   1
  10   1 -11 158.445 20.8859   3
   9  -1 -11 135.237 27.3000   3
   9  -1 -11 184.387 44.3860   1
   9   1 -11 192.871 26.7761   3
   9   1 -11 245.237 47.7074   1
   8  -1 -11 19.5746 14.6153   3
   8  -1 -11 23.8766 20.4828   1
   8   1 -11 59.2821 25.3744   1
   7  -1 -11 137.907 36.1435   1
   7   1 -11 182.536 42.8113   1
   6  -1 -11 457.323 64.4053   1
   6   1 -11 449.072 62.8521   1
   5  -1 -11 18.9632 22.6216   1
   5   1 -11 79.4249 29.0427   1
   4  -1 -11 9.07770 18.8157   1
   4   1 -11 22.3243 20.5872   1
   3  -1 -11 14.0863 15.0976   1
   3   1 -11 7.25563 16.9088   1
   2  -1 -11 193.181 55.4353   1
   2   1 -11 196.812 44.5390   1
   1  -1 -11 147.750 41.6401   1
   1   1 -11 130.591 43.2355   1
  10  -2 -11 115.914 38.2739   1
  10  -2 -11 110.305 25.7494   3
  10   2 -11 153.956 58.4826   1
  10   2 -11 128.163 13.6059   3
   9  -2 -11 389.543 61.8890   1
   9  -2 -11 338.247 44.1540   3
   9   2 -11 369.548 58.2627   1
   8  -2 -11 25.5738 22.6297   1
   8  -2 -11 4.64690 10.5793   3
   8   2 -11 -9.9162 13.9971   1
   7  -2 -11 133.826 36.6586   1
   7   2 -11 134.006 32.0477   1
   6  -2 -11 921.836 75.9913   1
   6   2 -11 752.484 68.9024   1
   5  -2 -11 200.198 44.7799   1
   5   2 -11 297.125 51.7786   1
   4  -2 -11 23.5556 17.9031   1
   4   2 -11 -9.0919 14.0874   1
   3  -2 -11 311.469 66.3328   1
   3   2 -11 319.900 50.8738   1
   2  -2 -11 524.858 71.0979   1
   2   2 -11 469.326 69.3906   1
   1  -2 -11 269.089 51.7137   1
   1   2 -11 194.641 43.3941   1
   9  -3 -11 184.789 42.6478   1
   9  -3 -11 192.754 35.5903   3
   9   3 -11 146.938 44.0295   1
   8  -3 -11 126.793 38.0105   1
   8  -3 -11 54.7972 21.7835   3
   8  -3 -11 26.5025 24.4258   1
   8   3 -11 93.3471 31.7163   1
   7  -3 -11 26.6914 15.3813   3
   7  -3 -11 72.0715 27.9731   1
   7   3 -11 93.0009 31.6571   1
   6  -3 -11 473.621 64.3597   1
   6   3 -11 366.245 57.0198   1
   5  -3 -11 22.1817 22.0365   1
   5   3 -11 94.5972 29.8359   1
   4  -3 -11 -7.8992 15.1536   1
   4   3 -11 15.8482 16.3624   1
   3  -3 -11 49.6246 20.1104   1
   3   3 -11 56.1697 23.6053   1
   2  -3 -11 218.642 44.5967   1
   2   3 -11 266.844 50.1829   1
   8  -4 -11 137.778 32.3873   3
   8  -4 -11 176.583 44.6336   1
   8  -4 -11 189.815 43.8539   1
   8   4 -11 202.418 42.5171   1
   8   4 -11 182.346 43.8272   1
   7  -4 -11 79.2960 29.6488   1
   7  -4 -11 108.001 29.5728   3
   7  -4 -11 98.3174 31.6991   1
   7   4 -11 151.140 36.2233   1
   6  -4 -11 31.2997 21.0981   1
   6   4 -11 33.4920 20.6438   1
   5  -4 -11 248.317 45.6848   1
   5   4 -11 195.686 39.7015   1
   4  -4 -11 633.233 76.2096   1
   4   4 -11 767.198 70.3038   1
   3  -4 -11 52.7470 27.8889   1
   3   4 -11 39.9068 28.9722   1
   7  -5 -11 18.3912 21.3470   1
   7  -5 -11 26.6984 21.5031   3
   7  -5 -11 6.06498 23.2882   1
   7   5 -11 32.9036 23.2942   1
   6  -5 -11 369.268 56.3057   1
   6  -5 -11 329.304 54.4702   3
   6   5 -11 295.928 52.9082   1
   5  -5 -11 72.7983 28.4431   1
   5   5 -11 29.0520 24.0976   1
   4  -5 -11 27.3689 21.8155   1
   4   5 -11 -12.617 18.5782   1
   8   0 -12 1030.93 87.3418   1
   4   0 -12 1563.73 109.194   1
   8  -1 -12 -13.767 15.6704   1
   8  -1 -12 -12.938 16.2965   1
   8   1 -12 -27.101 14.8626   1
   8   1 -12 -5.6270 19.4357   1
   7  -1 -12 23.9250 23.5149   1
   7   1 -12 15.0155 20.7452   1
   6  -1 -12 86.1373 34.7523   1
   6   1 -12 27.2520 22.9912   1
   5  -1 -12 0.19193 18.8152   1
   5   1 -12 3.04245 19.9938   1
   4  -1 -12 -0.7250 25.2092   1
   4   1 -12 48.2607 36.6704   1
   7  -2 -12 95.7267 33.3666   1
   7   2 -12 127.075 33.1154   1
   6  -2 -12 194.851 45.0901   1
   6   2 -12 146.826 37.9876   1
   5  -2 -12 -10.624 22.6379   1
   5   2 -12 -22.262 17.5297   1
   0   0   0    0.00    0.00   0
 _exptl_absorpt_process_details
)
 SADABS 2016/2: Krause, L., Herbst-Irmer, R., Sheldrick G.M. & Stalke D.,
 J. Appl. Cryst. 48 (2015) 3-10
)
 _exptl_absorpt_correction_type   multi-scan
 _exptl_absorpt_correction_T_max  0.7446
 _exptl_absorpt_correction_T_min  0.6840
 _exptl_special_details
)
 The following wavelength and cell were deduced by SADABS from the
 direction cosines etc. They are given here for emergency use only:
 CELL 0.56071    9.501    9.485    9.511   89.997  119.943   90.013
)
;
_shelx_hkl_checksum     79735
_shelx_res_file
;
TITL STTAZn P 1 21/m 1 R = 0.07 New:P63/m
    d.res
    created by SHELXL-2018/3 at 21:55:08 on 14-Dec-2020
CELL 0.56086 9.5157 9.5157 9.4946 90 90 120
ZERR 2 0.0015 0.0015 0.0008 0 0 0
LATT 1
SYMM -Y+X,+X,0.5+Z
SYMM -Y,+X-Y,+Z
SYMM -X,-Y,0.5+Z
SYMM +Y-X,-X,+Z
SYMM +Y,-X+Y,0.5+Z
SFAC C H N O P Zn
DISP C 0.0013 0.0009 7.4
DISP H 0 0 0.7
DISP N 0.003 0.002 11.7
DISP O 0.0058 0.0036 18.2
DISP P 0.0671 0.0586 203.6
DISP Zn 0.3285 0.9429 3055.1
UNIT 6 30 12 20 6 2
EQIV $1 1-Y,1+X-Y,+Z
EQIV $2 +Y,-X+Y,-1-Z
DFIX 0.84 O3 H3
L.S. 5
PLAN  20
SIZE 0.12 0.11 0.09
TEMP 25(2)
CONF
HTAB N1 O2_$1
HTAB N1 O1_$2
HTAB O3 O2
list 6
MORE -1
BOND $H
fmap 2
acta
OMIT 0 1 0
REM <olex2.extras>
REM <HklSrc "%.\\d.hkl">
REM </olex2.extras>
WGHT    0.032100    0.681100
FVAR       0.84866
ZN1   6    0.000000    0.000000   -0.500000    10.16667    0.01553    0.01553 =
         0.01153    0.00000    0.00000    0.00776
P1    5   -0.008196    0.249273   -0.750000    10.50000    0.01064    0.01017 =
         0.01120    0.00000    0.00000    0.00486
O2    4   -0.054803    0.381282   -0.750000    10.50000    0.01762    0.01476 =
         0.03671    0.00000    0.00000    0.00963
O1    4   -0.053796    0.154377   -0.615729    11.00000    0.01845    0.02265 =
         0.01438    0.00642    0.00186    0.00988
N1    3    0.292740    0.419773   -0.629569    11.00000    0.01580    0.02595 =
         0.02319    0.00174   -0.00345    0.00154
AFIX  93
H1A   2    0.395890    0.485001   -0.628272    11.00000   -1.20000
H1B   2    0.239885    0.386350   -0.551784    11.00000   -1.20000
AFIX   0
C1    1    0.216150    0.371340   -0.750000    10.50000    0.01214    0.01039 =
         0.02200    0.00000    0.00000    0.00565
O3    4   -0.333333    0.333333   -0.810405    10.16667    0.02224    0.02224 =
         0.06094    0.00000    0.00000    0.01112
AFIX   3  0.9830
H3    2   -0.238480    0.340450   -0.762355    10.50000    0.14575
AFIX   0
HKLF 4 1 1 0 0 0 0 1 0 -1 0
REM  STTAZn P 1 21/m 1 R = 0.07 New:P63/m
REM wR2 = 0.071899, GooF = S = 1.12791, Restrained GooF = 1.17333 for all data
REM R1 = 0.027251 for 534 Fo > 4sig(Fo) and 0.034351 for all 608 data
REM 43 parameters refined using 1 restraints
END
WGHT      0.0321      0.6811
REM Highest difference peak  0.279,  deepest hole -0.497,  1-sigma level  0.089
Q1    1  -0.0727 -0.0085 -0.7159  11.00000  0.05    0.28
Q2    1  -0.0339  0.3284 -0.7500  10.50000  0.05    0.28
Q3    1   0.2541  0.3424 -0.5656  11.00000  0.05    0.27
Q4    1   0.5029  0.3988 -0.5614  11.00000  0.05    0.26
Q5    1  -0.1329  0.0270 -0.5479  11.00000  0.05    0.24
Q6    1  -0.0247  0.4489 -0.7500  10.50000  0.05    0.24
Q7    1  -0.0247  0.2063 -0.5488  11.00000  0.05    0.23
Q8    1   0.1378  0.3331 -0.7500  10.50000  0.05    0.23
Q9    1   0.4028  0.5908 -0.7003  11.00000  0.05    0.22
Q10   1   0.2548  0.3963 -0.8096  11.00000  0.05    0.22
Q11   1  -0.1048  0.3690 -0.7500  10.50000  0.05    0.22
Q12   1  -0.0193  0.2245 -0.6431  11.00000  0.05    0.22
Q13   1  -0.0048  0.4171 -0.8043  11.00000  0.05    0.20
Q14   1   0.1299  0.3374 -0.5545  11.00000  0.05    0.20
Q15   1  -0.0954  0.0824 -0.6496  11.00000  0.05    0.19
Q16   1   0.0018  0.1424 -0.6103  11.00000  0.05    0.19
Q17   1  -0.0777  0.2441 -0.5700  11.00000  0.05    0.19
Q18   1   0.3133  0.3300 -0.5593  11.00000  0.05    0.19
Q19   1   0.3463  0.2826 -0.6760  11.00000  0.05    0.19
Q20   1  -0.0737  0.4710 -0.6612  11.00000  0.05    0.19
;
_shelx_res_checksum     68301
