# Supplementary material for: catena-Poly[oxidanium [tris{μ-[amino(iminio)methyl]phosphonato}zincate(II)]]
Source: IUCrdata. 2022 Mar 10;7(Pt 3):x220247. doi: 10.1107/S2414314622002474 (PMC9462010; doi:10.1107/S2414314622002474)
Supplement: Supplementary file 2 [file x-07-x220247-Isup2.hkl]

data_I                                                                          
_shelx_title ' STTAZn P 1 21/m 1 R = 0.07 New:P63/m'                            
_shelx_refln_list_code          4                                               
_shelx_F_calc_maximum      127.61                                               
_exptl_crystal_F_000       460.00                                               
_reflns_d_resolution_high  0.7707                                               
                                                                                
loop_                                                                           
 _space_group_symop_operation_xyz                                               
 'x, y, z'                                                                      
 'x-y, x, z+1/2'                                                                
 '-y, x-y, z'                                                                   
 '-x, -y, z+1/2'                                                                
 '-x+y, -x, z'                                                                  
 'y, -x+y, z+1/2'                                                               
 '-x, -y, -z'                                                                   
 '-x+y, -x, -z-1/2'                                                             
 'y, -x+y, -z'                                                                  
 'x, y, -z-1/2'                                                                 
 'x-y, x, -z'                                                                   
 '-y, x-y, -z-1/2'                                                              
                                                                                
_cell_length_a     9.5157                                                       
_cell_length_b     9.5157                                                       
_cell_length_c     9.4946                                                       
_cell_angle_alpha  90.000                                                       
_cell_angle_beta   90.000                                                       
_cell_angle_gamma 120.000                                                       
                                                                                
_shelx_F_squared_multiplier     1.000                                           
                                                                                
loop_                                                                           
 _refln_index_h                                                                 
 _refln_index_k                                                                 
 _refln_index_l                                                                 
 _refln_F_squared_calc                                                          
 _refln_F_squared_meas                                                          
 _refln_F_squared_sigma                                                         
 _refln_observed_status                                                         
  -1   2   0         14.76          9.41         2.87 o                         
   0   2   0        132.50        169.33         9.15 o                         
  -2   3   0       1819.56       2107.98        40.41 o                         
  -1   3   0       9440.54       8622.56        97.89 o                         
   0   3   0       3292.51       3281.24        50.52 o                         
  -3   4   0         80.02         56.44         9.29 o                         
  -2   4   0        560.97        547.79        15.40 o                         
  -1   4   0       3191.97       3144.48        41.68 o                         
   0   4   0       4054.89       4077.19        64.44 o                         
  -4   5   0       5477.71       5341.10        90.41 o                         
  -3   5   0        553.78        535.46        22.98 o                         
  -2   5   0        388.91        430.80        14.66 o                         
  -1   5   0      10952.24      10415.43       109.56 o                         
   0   5   0       4488.31       4615.42        65.60 o                         
  -5   6   0         57.78         91.22        15.04 o                         
  -4   6   0         18.24          5.59         5.94 o                         
  -3   6   0        471.01        417.96        16.60 o                         
  -2   6   0       5063.22       5134.48       179.31 o                         
  -1   6   0       2327.56       2375.89        59.09 o                         
   0   6   0        200.21        226.18        15.34 o                         
  -6   7   0         32.08         26.95         7.27 o                         
  -5   7   0        103.82        131.43        15.70 o                         
  -4   7   0       1002.53        942.89        36.00 o                         
  -3   7   0       5140.17       5053.25        72.23 o                         
  -2   7   0       1182.71       1245.85        43.78 o                         
  -1   7   0        293.63        332.07        17.62 o                         
   0   7   0       2100.78       2071.68        44.84 o                         
  -7   8   0        612.19        590.44        26.27 o                         
  -6   8   0          7.35         12.64         7.82 o                         
  -5   8   0       1981.57       2112.43        65.55 o                         
  -4   8   0       4566.45       4396.01        69.39 o                         
  -3   8   0        617.89        556.85        31.58 o                         
  -2   8   0         18.45         21.20         8.64 o                         
  -1   8   0       2567.40       2684.17        44.13 o                         
   0   8   0       1751.15       1788.64        45.34 o                         
  -8   9   0        498.32        517.44        26.62 o                         
  -7   9   0        163.19        192.49        19.76 o                         
  -6   9   0        686.73        663.69        38.44 o                         
  -5   9   0        802.75        854.41        31.08 o                         
  -4   9   0         22.78         25.76        11.24 o                         
  -3   9   0        142.82        124.64        14.82 o                         
  -2   9   0         89.59         80.68        29.57 o                         
  -1   9   0        594.40        598.96        28.22 o                         
   0   9   0        262.36        310.14        20.12 o                         
  -9  10   0          1.77          7.06         6.73 o                         
  -8  10   0       1151.98       1091.74        36.74 o                         
  -7  10   0        777.34        696.62        42.60 o                         
  -6  10   0        213.97        208.76        17.90 o                         
  -5  10   0          2.55          1.92         5.14 o                         
  -4  10   0         71.95         75.32        14.24 o                         
  -3  10   0        114.64        145.05        20.10 o                         
  -2  10   0         45.49         61.67        19.36 o                         
  -1  10   0        319.46        279.86        43.34 o                         
   0  10   0          4.10         -1.50         6.56 o                         
 -10  11   0         91.26         72.76        19.75 o                         
  -9  11   0        106.48         99.91        14.45 o                         
  -8  11   0       1864.90       1816.19        58.03 o                         
  -7  11   0        737.89        700.04        33.61 o                         
  -6  11   0         48.25         31.26         9.06 o                         
  -5  11   0        184.66        180.22        25.08 o                         
  -4  11   0       1129.07       1124.51        46.18 o                         
  -3  11   0        403.35        436.59        37.25 o                         
  -2  11   0         68.05         49.23        19.79 o                         
  -1  11   0         76.01         42.76        29.36 o                         
  -8  12   0       1713.77       1680.02        52.85 o                         
  -7  12   0         78.79         69.34        12.76 o                         
  -6  12   0        111.41         60.46        17.48 o                         
  -5  12   0        551.08        592.06        44.36 o                         
  -4  12   0       2319.70       2433.91        79.77 o                         
   0   1   1         56.52         44.34         2.27 o                         
  -1   2   1       3006.38       3074.14        27.70 o                         
   0   2   1        817.03        769.54        11.92 o                         
  -2   3   1       7304.26       6860.44        66.62 o                         
  -1   3   1       1233.08       1273.71        15.23 o                         
   0   3   1       3324.01       3656.64        36.38 o                         
  -3   4   1       3046.88       3212.50        42.01 o                         
  -2   4   1         37.85         66.28         4.51 o                         
  -1   4   1       1322.13       1496.95        16.95 o                         
   0   4   1        756.37        866.89        16.77 o                         
  -4   5   1         72.16         77.85         7.55 o                         
  -3   5   1       2096.29       2196.02        32.54 o                         
  -2   5   1       2229.21       2294.11        30.13 o                         
  -1   5   1        672.13        677.80        14.31 o                         
   0   5   1          0.07          1.13         2.70 o                         
  -5   6   1        131.61        118.31        10.09 o                         
  -4   6   1        201.24        216.54        15.31 o                         
  -3   6   1        848.41        857.41        16.20 o                         
  -2   6   1         48.32         40.38         4.87 o                         
  -1   6   1        519.07        461.91        16.37 o                         
   0   6   1        978.78       1015.05        25.79 o                         
  -6   7   1         15.41         10.16         4.33 o                         
  -5   7   1          7.92          4.08         4.83 o                         
  -4   7   1        134.06        160.19        10.14 o                         
  -3   7   1          7.55          3.86         4.20 o                         
  -2   7   1       1764.84       1845.59        37.88 o                         
  -1   7   1        594.71        626.24        18.28 o                         
   0   7   1         32.36         42.85         5.46 o                         
  -7   8   1        199.32        175.90        11.99 o                         
  -6   8   1          6.15          6.51         4.45 o                         
  -5   8   1        363.12        387.67        18.69 o                         
  -4   8   1         33.30         35.70         4.45 o                         
  -3   8   1          6.78          3.40         3.92 o                         
  -2   8   1         33.06         18.08         6.03 o                         
  -1   8   1        161.69        174.41         9.56 o                         
   0   8   1         58.09         44.54         6.24 o                         
  -8   9   1          8.09          2.34         4.10 o                         
  -7   9   1        307.91        319.86        16.84 o                         
  -6   9   1        318.13        352.55        24.53 o                         
  -5   9   1         90.54         92.96         7.93 o                         
  -4   9   1        261.63        239.10        13.92 o                         
  -3   9   1        304.10        310.03        17.76 o                         
  -2   9   1        170.18        176.44        16.39 o                         
  -1   9   1        284.96        301.18        14.32 o                         
   0   9   1        172.57        184.45        11.31 o                         
  -9  10   1        468.77        456.24        18.33 o                         
  -8  10   1         23.66         22.80         6.49 o                         
  -7  10   1        490.44        500.60        25.27 o                         
  -6  10   1         25.72         22.87         5.66 o                         
  -5  10   1        743.83        792.51        23.30 o                         
  -4  10   1         12.35         -2.69         5.37 o                         
  -3  10   1        254.76        253.35        18.95 o                         
  -2  10   1         83.86         97.87        12.42 o                         
  -1  10   1        423.32        414.20        27.84 o                         
   0  10   1          0.86         -4.56         4.56 o                         
 -10  11   1        179.57        195.92        15.11 o                         
  -9  11   1        253.65        271.70        15.70 o                         
  -8  11   1         63.84         51.02         8.47 o                         
  -7  11   1        197.87        188.75        13.51 o                         
  -6  11   1        629.70        632.90        17.96 o                         
  -5  11   1         49.99         40.30         9.30 o                         
  -4  11   1         10.65         11.82         7.18 o                         
  -3  11   1          5.46          9.16         7.86 o                         
  -2  11   1        274.09        247.71        20.99 o                         
  -1  11   1        192.06        184.96        18.17 o                         
  -8  12   1         11.56         -5.78         5.78 o                         
  -7  12   1         34.03         21.76         5.92 o                         
  -6  12   1        110.70        117.96        11.62 o                         
  -5  12   1         35.99         12.74         9.30 o                         
  -4  12   1         16.15          9.59         9.75 o                         
   0   0   2       8888.68       7592.44        93.69 o                         
   0   1   2       2671.20       2680.20        19.47 o                         
  -1   2   2       7123.63       6662.46        57.21 o                         
   0   2   2       4400.53       4058.80        32.64 o                         
  -2   3   2       6794.00       6421.92        59.74 o                         
  -1   3   2       1782.16       1616.25        19.91 o                         
   0   3   2        113.63        109.98         6.14 o                         
  -3   4   2       1397.62       1380.98        23.39 o                         
  -2   4   2       2098.03       2013.41        27.69 o                         
  -1   4   2        953.42       1067.42        15.48 o                         
   0   4   2         37.08         54.71         4.97 o                         
  -4   5   2        713.90        692.50        17.67 o                         
  -3   5   2       1894.17       1793.11        29.22 o                         
  -2   5   2       4336.29       4248.51        45.32 o                         
  -1   5   2        118.76        126.09         7.19 o                         
   0   5   2        238.01        202.23        10.61 o                         
  -5   6   2       2234.95       2295.16        35.60 o                         
  -4   6   2       3297.26       3329.51        50.24 o                         
  -3   6   2       2810.97       2729.27        39.94 o                         
  -2   6   2       3947.86       3883.33        48.69 o                         
  -1   6   2       2876.03       2838.04        34.28 o                         
   0   6   2       2231.77       2189.25        43.31 o                         
  -6   7   2       1475.92       1538.57        29.06 o                         
  -5   7   2        765.60        796.01        25.58 o                         
  -4   7   2        239.02        265.56        13.46 o                         
  -3   7   2          3.07         -1.32         3.15 o                         
  -2   7   2       2407.79       2408.79        42.78 o                         
  -1   7   2       1756.08       1750.59        26.71 o                         
   0   7   2        223.78        216.87        10.55 o                         
  -7   8   2        543.75        537.55        23.33 o                         
  -6   8   2       1511.35       1516.79        33.28 o                         
  -5   8   2        259.99        277.18        13.98 o                         
  -4   8   2        286.09        280.92        14.56 o                         
  -3   8   2        401.04        450.86        20.16 o                         
  -2   8   2       1710.68       1736.12        56.36 o                         
  -1   8   2        159.29        188.86        11.57 o                         
   0   8   2         60.56         55.60         5.92 o                         
  -8   9   2        225.43        255.98        15.57 o                         
  -7   9   2       1263.51       1273.09        29.11 o                         
  -6   9   2        635.79        590.03        29.48 o                         
  -5   9   2        242.83        230.17        14.60 o                         
  -4   9   2        717.65        701.59        21.79 o                         
  -3   9   2       1465.09       1414.61        32.24 o                         
  -2   9   2        942.01        979.94        40.28 o                         
  -1   9   2         23.66         19.66         5.56 o                         
   0   9   2        212.49        228.34        15.14 o                         
  -9  10   2        970.75        988.03        25.07 o                         
  -8  10   2        608.08        612.65        24.39 o                         
  -7  10   2        761.50        798.57        29.52 o                         
  -6  10   2        705.07        747.03        25.31 o                         
  -5  10   2       1000.03        986.87        25.65 o                         
  -4  10   2        394.23        398.33        18.15 o                         
  -3  10   2        724.12        716.81        30.25 o                         
  -2  10   2        896.74        886.10        31.96 o                         
  -1  10   2        501.93        511.43        24.50 o                         
   0  10   2        775.05        786.31        32.18 o                         
 -10  11   2        174.15        177.09        12.34 o                         
  -9  11   2        472.32        478.31        23.16 o                         
  -8  11   2         19.82          1.96         5.81 o                         
  -7  11   2        186.10        203.42        12.81 o                         
  -6  11   2       1117.65       1170.03        31.61 o                         
  -5  11   2        299.99        281.99        17.50 o                         
  -4  11   2          1.34          4.77         8.04 o                         
  -3  11   2        386.30        359.12        23.95 o                         
  -2  11   2        725.27        651.49        32.23 o                         
  -1  11   2        338.75        327.48        30.02 o                         
  -7  12   2        214.86        181.80        15.15 o                         
  -6  12   2        220.88        221.83        16.33 o                         
  -5  12   2          5.78          1.33         8.32 o                         
   0   1   3        452.90        423.00         6.08 o                         
  -1   2   3       3904.78       3912.07        30.45 o                         
   0   2   3        169.89        231.04         6.07 o                         
  -2   3   3       1208.57       1416.45        19.33 o                         
  -1   3   3        370.00        339.64         8.32 o                         
   0   3   3        425.71        446.34         9.61 o                         
  -3   4   3       1154.87       1210.07        20.91 o                         
  -2   4   3        391.39        445.45        10.46 o                         
  -1   4   3        203.48        216.62         9.02 o                         
   0   4   3        457.51        515.40        11.87 o                         
  -4   5   3        135.55        156.37         9.11 o                         
  -3   5   3       1668.37       1768.52        24.63 o                         
  -2   5   3        573.36        559.21        13.43 o                         
  -1   5   3         30.69         35.10         4.93 o                         
   0   5   3         27.11         27.81         3.75 o                         
  -5   6   3       1899.11       1900.15        34.02 o                         
  -4   6   3         71.24         70.73         7.12 o                         
  -3   6   3       1244.70       1224.05        22.21 o                         
  -2   6   3         33.13         38.50         4.82 o                         
  -1   6   3       1173.52       1122.06        25.28 o                         
   0   6   3        289.45        318.75        12.99 o                         
  -6   7   3       1141.81       1128.02        24.86 o                         
  -5   7   3       3143.35       3160.20        45.58 o                         
  -4   7   3        186.64        218.45        10.24 o                         
  -3   7   3         26.58         21.85         5.02 o                         
  -2   7   3        961.42        956.54        21.59 o                         
  -1   7   3        190.05        205.47        11.40 o                         
   0   7   3         44.84         48.48         5.24 o                         
  -7   8   3        455.62        458.59        22.92 o                         
  -6   8   3         25.91         17.85         5.03 o                         
  -5   8   3          0.69         -0.79         3.73 o                         
  -4   8   3         10.75         13.03         4.55 o                         
  -3   8   3         12.32         16.00         5.08 o                         
  -2   8   3        108.78        111.21        10.65 o                         
  -1   8   3        141.92        141.87        10.61 o                         
   0   8   3         94.64         82.76         8.98 o                         
  -8   9   3         37.24         28.23         6.90 o                         
  -7   9   3        620.70        662.72        21.61 o                         
  -6   9   3        156.32        175.09        12.23 o                         
  -5   9   3         52.90         61.18         7.87 o                         
  -4   9   3        293.19        320.56        17.49 o                         
  -3   9   3       1017.36        972.76        28.04 o                         
  -2   9   3          1.44         -5.65         5.65 o                         
  -1   9   3        255.45        255.69        14.89 o                         
   0   9   3         27.02         26.62         8.40 o                         
  -9  10   3        436.10        431.54        19.28 o                         
  -8  10   3          5.91          3.88         5.39 o                         
  -7  10   3        314.23        307.76        14.85 o                         
  -6  10   3        202.40        205.44         8.00 o                         
  -5  10   3         26.76         21.22         6.41 o                         
  -4  10   3        187.96        205.25        14.17 o                         
  -3  10   3        532.10        532.20        35.74 o                         
  -2  10   3         28.63         22.07         8.80 o                         
  -1  10   3        484.35        531.93        25.42 o                         
   0  10   3          7.82         13.46         6.96 o                         
  -9  11   3        292.56        279.81        16.97 o                         
  -8  11   3        113.97        104.64         9.60 o                         
  -7  11   3         70.36         80.24         7.10 o                         
  -6  11   3        637.38        567.93        25.19 o                         
  -5  11   3         93.43         93.10        10.87 o                         
  -4  11   3         14.50         10.02         7.57 o                         
  -3  11   3         31.25         31.13         9.65 o                         
  -2  11   3        345.10        311.62        22.58 o                         
   0   0   4       1778.38       1443.63        78.39 o                         
   0   1   4        956.31        859.77         9.24 o                         
  -1   2   4        428.15        402.76         6.96 o                         
   0   2   4       1628.44       1658.33        17.78 o                         
  -2   3   4       2291.57       2342.51        24.45 o                         
  -1   3   4        579.55        556.36         9.92 o                         
   0   3   4       6404.96       6280.74        47.72 o                         
  -3   4   4       4489.97       4651.79        44.62 o                         
  -2   4   4       2510.05       2584.18        29.10 o                         
  -1   4   4       3166.59       3121.79        31.49 o                         
   0   4   4       6624.22       6275.70        55.92 o                         
  -4   5   4        649.68        637.37        15.99 o                         
  -3   5   4       1167.10       1186.51        20.37 o                         
  -2   5   4        106.56         96.91         6.28 o                         
  -1   5   4       1044.06       1014.01        18.15 o                         
   0   5   4       2670.09       2637.34        33.34 o                         
  -5   6   4        888.17        861.67        19.13 o                         
  -4   6   4        390.60        431.31        15.39 o                         
  -3   6   4        143.68        152.95         9.43 o                         
  -2   6   4       1325.23       1351.08        28.68 o                         
  -1   6   4        149.53        138.98         8.75 o                         
   0   6   4        185.74        218.00        12.27 o                         
  -6   7   4        573.64        567.36        18.00 o                         
  -5   7   4       1769.49       1699.07        30.38 o                         
  -4   7   4       2703.91       2714.21        34.61 o                         
  -3   7   4       2729.37       2731.86        39.17 o                         
  -2   7   4         44.74         40.35         5.82 o                         
  -1   7   4        172.06        161.57        10.41 o                         
   0   7   4        722.62        715.81        18.14 o                         
  -7   8   4        405.56        394.30        17.63 o                         
  -6   8   4        426.49        399.05        17.44 o                         
  -5   8   4        726.25        731.79        17.88 o                         
  -4   8   4       4003.20       3980.70        51.86 o                         
  -3   8   4       1360.13       1305.35        30.99 o                         
  -2   8   4        143.41        136.75        12.04 o                         
  -1   8   4       4087.85       4121.79        65.73 o                         
   0   8   4       3417.59       3330.84        52.05 o                         
  -8   9   4        723.87        703.32        23.12 o                         
  -7   9   4         33.51         43.83         7.92 o                         
  -6   9   4        286.78        313.09        13.93 o                         
  -5   9   4        911.97        934.50        26.29 o                         
  -4   9   4        844.79        870.57        23.49 o                         
  -3   9   4          6.59          1.64         4.88 o                         
  -2   9   4        153.24        118.90        11.88 o                         
  -1   9   4       1916.86       1935.51        41.21 o                         
   0   9   4        608.14        610.72        34.14 o                         
  -9  10   4         30.96         20.75         5.29 o                         
  -8  10   4         76.26         71.69         9.07 o                         
  -7  10   4          5.52         -0.14         4.34 o                         
  -6  10   4        163.89        154.67        11.68 o                         
  -5  10   4        181.34        166.92        12.99 o                         
  -4  10   4        803.39        796.56        24.77 o                         
  -3  10   4        139.70        145.80        14.43 o                         
  -2  10   4         38.21         54.84        10.59 o                         
  -1  10   4         22.36         12.50         8.36 o                         
   0  10   4          7.05         10.50        10.37 o                         
  -8  11   4        182.90        180.03        12.62 o                         
  -7  11   4        169.76        188.21        12.82 o                         
  -6  11   4         38.20         18.94         7.40 o                         
  -5  11   4        275.66        283.78        17.05 o                         
  -4  11   4       1034.67       1034.00        35.52 o                         
  -3  11   4         57.22         60.91        11.51 o                         
   0   1   5         82.95         84.56         2.72 o                         
  -1   2   5       2731.76       2806.53        25.59 o                         
   0   2   5          2.28          4.71         1.45 o                         
  -2   3   5        180.41        253.05         8.30 o                         
  -1   3   5        665.60        696.77        11.81 o                         
   0   3   5         34.40         50.50         3.85 o                         
  -3   4   5        177.50        179.70         7.78 o                         
  -2   4   5         52.73         61.89         4.64 o                         
  -1   4   5         53.18         42.45         4.26 o                         
   0   4   5        377.54        418.88        11.33 o                         
  -4   5   5         88.13         98.70         6.60 o                         
  -3   5   5       1521.52       1535.94        22.95 o                         
  -2   5   5        229.82        227.64         9.83 o                         
  -1   5   5         40.97         41.63         4.50 o                         
   0   5   5         12.59         15.25         3.26 o                         
  -5   6   5        934.81        951.17        18.34 o                         
  -4   6   5          4.59          0.08         2.81 o                         
  -3   6   5       1324.34       1339.98        22.38 o                         
  -2   6   5         15.28         13.56         3.96 o                         
  -1   6   5       1006.04       1058.62        19.91 o                         
   0   6   5        157.09        144.22         8.81 o                         
  -6   7   5        821.49        846.43        20.29 o                         
  -5   7   5       1988.13       2042.35        29.92 o                         
  -4   7   5         22.56         16.35         4.29 o                         
  -3   7   5         49.37         44.37         6.01 o                         
  -2   7   5        787.14        826.63        21.76 o                         
  -1   7   5         30.91         20.33         5.37 o                         
   0   7   5         10.77          2.10         4.38 o                         
  -7   8   5        277.33        271.54        13.30 o                         
  -6   8   5          2.21         -1.74         3.15 o                         
  -5   8   5          0.08          3.20         3.31 o                         
  -4   8   5          2.15         -2.52         3.75 o                         
  -3   8   5          2.06          1.80         4.42 o                         
  -2   8   5         35.51         50.25         7.29 o                         
  -1   8   5         39.96         46.49         7.76 o                         
   0   8   5          8.50         -0.11         3.68 o                         
  -8   9   5         62.77         49.08         6.53 o                         
  -7   9   5        478.71        519.06        19.90 o                         
  -6   9   5        161.66        172.59        10.72 o                         
  -5   9   5         36.38         30.03         6.44 o                         
  -4   9   5        125.22        120.76        10.27 o                         
  -3   9   5        593.75        589.50        25.23 o                         
  -2   9   5         14.87          8.68         6.33 o                         
  -1   9   5        182.58        163.17        13.98 o                         
   0   9   5         31.38         43.13         7.85 o                         
  -9  10   5        341.88        325.50        18.07 o                         
  -8  10   5          3.23          4.03         6.02 o                         
  -7  10   5        297.05        303.41        13.83 o                         
  -6  10   5        265.13        266.54        12.23 o                         
  -5  10   5         51.84         48.09         8.20 o                         
  -4  10   5        118.88        112.32        12.81 o                         
  -3  10   5        329.76        359.61        22.70 o                         
  -2  10   5          6.06          1.76         8.03 o                         
  -1  10   5        340.51        287.87        19.63 o                         
  -7  11   5         37.94         27.96         5.36 o                         
  -6  11   5        441.45        400.00        23.15 o                         
  -5  11   5         84.03         72.97        10.25 o                         
  -4  11   5         20.93         16.20        11.80 o                         
   0   0   6       2088.04       2093.18        82.21 o                         
   0   1   6        260.03        258.22         8.09 o                         
  -1   2   6       3900.95       3862.51        29.99 o                         
   0   2   6       2338.60       2361.73        24.16 o                         
  -2   3   6       3255.70       3128.80        26.29 o                         
  -1   3   6       1630.22       1618.24        21.07 o                         
   0   3   6        560.30        538.06        10.69 o                         
  -3   4   6        839.30        803.81        14.09 o                         
  -2   4   6       1884.67       1841.89        22.38 o                         
  -1   4   6        180.29        186.34         8.47 o                         
   0   4   6         35.24         29.62         3.82 o                         
  -4   5   6        888.68        888.57        16.47 o                         
  -3   5   6       1539.87       1494.88        22.47 o                         
  -2   5   6       1452.47       1479.35        23.11 o                         
  -1   5   6         32.44         48.45         4.99 o                         
   0   5   6         11.14         16.69         3.25 o                         
  -5   6   6       1252.28       1278.11        22.62 o                         
  -4   6   6       2138.35       2111.16        27.54 o                         
  -3   6   6       1676.34       1684.71        25.67 o                         
  -2   6   6       1369.67       1423.22        26.75 o                         
  -1   6   6       1045.02       1027.91        21.80 o                         
   0   6   6       1409.59       1421.64        23.74 o                         
  -6   7   6       1154.20       1181.56        22.23 o                         
  -5   7   6        935.38        979.75        19.22 o                         
  -4   7   6        125.82        114.66         9.62 o                         
  -3   7   6         13.57         15.60         4.39 o                         
  -2   7   6       1353.90       1371.47        27.80 o                         
  -1   7   6        824.80        830.66        23.63 o                         
   0   7   6        195.54        207.02        11.92 o                         
  -7   8   6        571.36        580.71        18.44 o                         
  -6   8   6        820.65        812.54        19.99 o                         
  -5   8   6        175.62        177.94        12.46 o                         
  -4   8   6         38.13         32.46         6.05 o                         
  -3   8   6        218.57        257.38        14.63 o                         
  -2   8   6       1084.73       1075.00        27.42 o                         
  -1   8   6         22.39         21.70         7.10 o                         
   0   8   6         44.26         39.33         6.57 o                         
  -8   9   6        116.63        105.33         9.14 o                         
  -7   9   6        527.28        534.14        17.74 o                         
  -6   9   6        328.58        332.90        14.11 o                         
  -5   9   6        150.76        150.81         9.97 o                         
  -4   9   6        481.33        508.24        20.54 o                         
  -3   9   6       1469.75       1485.79        36.88 o                         
  -2   9   6        707.84        738.73        28.52 o                         
  -1   9   6         10.23         13.81         7.23 o                         
   0   9   6        267.27        275.57        15.32 o                         
  -8  10   6        411.17        397.10        16.08 o                         
  -7  10   6        257.64        263.20        13.92 o                         
  -6  10   6        294.44        299.17        13.60 o                         
  -5  10   6        853.59        853.46        25.28 o                         
  -4  10   6        274.98        271.13        18.21 o                         
  -3  10   6        426.75        464.22        25.93 o                         
  -2  10   6        571.16        564.80        28.42 o                         
   0   1   7         32.78         39.36         5.75 o                         
  -1   2   7       1258.37       1299.52        13.24 o                         
   0   2   7         23.75         18.88         2.53 o                         
  -2   3   7       1799.82       1729.55        19.57 o                         
  -1   3   7        967.84        964.23        15.61 o                         
   0   3   7        735.14        740.37        13.05 o                         
  -3   4   7        959.07        941.77        15.13 o                         
  -2   4   7         65.45         58.55         4.74 o                         
  -1   4   7         72.02         71.93         5.44 o                         
   0   4   7        133.04        140.74         7.61 o                         
  -4   5   7         18.03         14.64         3.30 o                         
  -3   5   7       1049.23       1063.66        16.88 o                         
  -2   5   7        439.23        461.41        12.79 o                         
  -1   5   7        130.66        133.42         7.94 o                         
   0   5   7         17.65         19.61         3.48 o                         
  -5   6   7         31.12         26.36         4.12 o                         
  -4   6   7         71.83         54.88         4.94 o                         
  -3   6   7        586.61        579.29        14.04 o                         
  -2   6   7          7.11          7.70         4.04 o                         
  -1   6   7        477.31        489.84        16.42 o                         
   0   6   7        239.54        240.62        11.12 o                         
  -6   7   7         69.48         56.06         5.60 o                         
  -5   7   7          7.16          5.07         3.41 o                         
  -4   7   7          5.20          3.31         3.79 o                         
  -3   7   7          9.46          0.63         4.73 o                         
  -2   7   7        815.55        811.33        21.16 o                         
  -1   7   7        116.66        118.98         9.82 o                         
   0   7   7          9.99         15.76         4.86 o                         
  -7   8   7         61.72         53.92         6.68 o                         
  -6   8   7         69.44         65.35         7.58 o                         
  -5   8   7         84.87         86.02         7.44 o                         
  -4   8   7          3.20          2.13         5.21 o                         
  -3   8   7          0.23         -0.73         4.87 o                         
  -2   8   7          0.15         -4.58         4.58 o                         
  -1   8   7        126.74        122.00        12.27 o                         
   0   8   7        106.40        106.78         9.30 o                         
  -8   9   7          4.76         -4.86         4.86 o                         
  -7   9   7        169.20        159.60        11.25 o                         
  -6   9   7        222.78        229.88        12.77 o                         
  -5   9   7         27.18         12.29         6.25 o                         
  -4   9   7        202.55        185.84        13.93 o                         
  -3   9   7        118.12        109.71        11.74 o                         
  -2   9   7        196.50        217.06        16.55 o                         
  -1   9   7         98.94         97.71        11.60 o                         
  -6  10   7         70.81         57.78         9.33 o                         
  -5  10   7        478.81        491.36        20.70 o                         
  -4  10   7          3.04         -6.38         6.38 o                         
   0   0   8      16285.36      13763.42       292.67 o                         
   0   1   8       2617.61       2540.91        41.58 o                         
  -1   2   8         18.23         19.35         2.80 o                         
   0   2   8        183.29        180.68         4.92 o                         
  -2   3   8          6.20          3.74         1.83 o                         
  -1   3   8       1228.14       1242.25        15.43 o                         
   0   3   8        830.71        864.50        14.83 o                         
  -3   4   8        363.81        393.86        10.68 o                         
  -2   4   8         53.43         51.75         4.96 o                         
  -1   4   8       1475.53       1467.46        23.19 o                         
   0   4   8       2349.00       2367.57        26.33 o                         
  -4   5   8       1147.18       1178.36        19.21 o                         
  -3   5   8        156.22        173.39         7.88 o                         
  -2   5   8        224.98        237.78        10.18 o                         
  -1   5   8       2144.98       2117.48        28.17 o                         
   0   5   8       1458.93       1441.30        26.53 o                         
  -5   6   8         43.72         38.14         4.91 o                         
  -4   6   8         15.41         10.29         4.93 o                         
  -3   6   8         76.63         80.89         6.47 o                         
  -2   6   8       1245.55       1264.77        29.77 o                         
  -1   6   8        632.44        575.65        15.83 o                         
   0   6   8         34.20         42.76         5.44 o                         
  -6   7   8         26.18         20.16         4.41 o                         
  -5   7   8         10.03          6.30         3.70 o                         
  -4   7   8        709.67        752.85        17.11 o                         
  -3   7   8       1720.14       1747.45        29.67 o                         
  -2   7   8        205.10        185.91        11.95 o                         
  -1   7   8        152.03        141.98        10.32 o                         
   0   7   8        998.06       1023.25        21.88 o                         
  -7   8   8        196.90        205.64        13.29 o                         
  -6   8   8         12.94          1.62         4.47 o                         
  -5   8   8        983.99       1002.53        21.74 o                         
  -4   8   8       1700.79       1752.83        30.76 o                         
  -3   8   8        369.17        393.47        18.56 o                         
  -2   8   8         31.90         32.28         6.94 o                         
  -1   8   8        844.04        865.20        27.20 o                         
   0   8   8        984.34        995.66        25.78 o                         
  -6   9   8        136.85        127.47         9.89 o                         
  -5   9   8        404.42        372.90        16.99 o                         
  -4   9   8         54.42         48.85        11.66 o                         
  -3   9   8         19.48          5.57         7.68 o                         
   0   1   9         49.89         59.06         7.96 o                         
  -1   2   9        376.83        438.73        23.50 o                         
   0   2   9         22.87         15.79         6.73 o                         
  -2   3   9        618.66        615.26        11.21 o                         
  -1   3   9        447.65        461.04         8.26 o                         
   0   3   9        175.44        171.76         6.97 o                         
  -3   4   9        247.53        241.35        13.01 o                         
  -2   4   9         10.13          7.70         3.15 o                         
  -1   4   9         36.63         30.60         6.69 o                         
   0   4   9          2.82          2.83         2.76 o                         
  -4   5   9          4.19          2.02         2.99 o                         
  -3   5   9        841.86        874.89        16.24 o                         
  -2   5   9        490.98        487.31        13.57 o                         
  -1   5   9        119.42        117.07         8.40 o                         
   0   5   9         32.23         31.30         5.07 o                         
  -5   6   9        165.52        176.52         8.61 o                         
  -4   6   9          0.03         -3.12         3.12 o                         
  -3   6   9        222.24        215.32        10.40 o                         
  -2   6   9         13.04         14.41         4.64 o                         
  -1   6   9        292.87        305.87        13.18 o                         
   0   6   9        214.88        206.66        10.54 o                         
  -6   7   9         86.11         82.54         7.06 o                         
  -5   7   9         70.26         83.43         7.02 o                         
  -4   7   9         26.11         25.23         4.68 o                         
  -3   7   9          4.21          0.65         4.78 o                         
  -2   7   9        471.20        451.77        17.70 o                         
  -1   7   9        201.49        225.43        13.14 o                         
   0   7   9          4.21          1.69         4.69 o                         
  -6   8   9          7.55          3.22         4.53 o                         
  -5   8   9         16.12         10.84         4.98 o                         
  -4   8   9         16.65          4.92         5.46 o                         
  -3   8   9         55.41         28.61         7.32 o                         
  -2   8   9          0.00          1.77         5.09 o                         
   0   0  10        181.28        196.94        33.61 o                         
   0   1  10        382.83        406.87        21.83 o                         
  -1   2  10       1408.44       1495.79        47.55 o                         
   0   2  10        831.14        848.19        27.78 o                         
  -2   3  10        813.43        793.41        27.11 o                         
  -1   3  10        238.48        254.01        12.19 o                         
   0   3  10         47.66         33.93         5.12 o                         
  -3   4  10        135.28        141.19         7.40 o                         
  -2   4  10        583.29        566.96        10.94 o                         
  -1   4  10         69.08         70.82         4.06 o                         
   0   4  10          8.81          6.99         2.87 o                         
  -4   5  10         91.02         88.99         6.61 o                         
  -3   5  10        568.41        586.58        20.63 o                         
  -2   5  10       1064.18       1064.70        16.90 o                         
  -1   5  10        233.43        222.65         9.90 o                         
   0   5  10        105.67        123.57         7.75 o                         
  -5   6  10        434.93        463.64        13.99 o                         
  -4   6  10        535.89        558.08        15.11 o                         
  -3   6  10        868.90        850.01        18.18 o                         
  -2   6  10        982.56       1080.10        24.42 o                         
  -1   6  10        949.15        945.47        25.71 o                         
   0   6  10        719.61        690.06        17.75 o                         
  -5   7  10        301.07        290.46        17.50 o                         
  -4   7  10         11.49         -0.17         4.88 o                         
  -3   7  10          9.91          3.11         5.15 o                         
  -2   7  10        858.71        901.90        30.85 o                         
   0   1  11          0.08         -6.04         6.04 o                         
  -1   2  11        302.53        251.84        21.12 o                         
   0   2  11         22.44         19.20         8.27 o                         
  -2   3  11          0.48          1.88         7.22 o                         
  -1   3  11        167.28        193.77        23.76 o                         
   0   3  11         40.38         12.61         8.94 o                         
  -3   4  11         97.26        119.75        16.45 o                         
  -2   4  11         76.49         72.74         8.83 o                         
  -1   4  11          1.75          1.11         2.98 o                         
   0   4  11          2.04          1.23         2.72 o                         
  -4   5  11          8.12          0.87         3.79 o                         
  -3   5  11        504.08        494.35        11.35 o                         
  -2   5  11        179.52        182.94         8.25 o                         
  -1   5  11         17.79         12.84         3.27 o                         
   0   1  12        331.96        272.31        48.24 o                         
  -1   2  12         48.89         16.40        14.54 o                         
   0   2  12        112.12        100.83        21.06 o                         
                                                                                
